# Supplementary material for: Age-specific growth and maturity estimates for the flatback sea turtle (Natator depressus) by skeletochronology
Source: PLoS One. 2022 Jul 20;17(7):e0271048. doi: 10.1371/journal.pone.0271048 (PMC9299290; doi:10.1371/journal.pone.0271048)
Supplement: S1 File — Basic information provided for each flatback bone processed for skeletochronology. (XLSX) [file pone.0271048.s001.xlsx]

## Sheet: Flatback LAG data
id	CCL	Sex	Stranding region	Ageing Group	LAG_count	THD	LAG diamters (mm)	A	B	C	D	E	F	G	H	I	J	K	L	M	N	O	P	Q	R	S	T	U	V	W	X	Y	Z	AA	BB	CC	DD	EE	FF	GG	HH	II	JJ	KK	LL	MM	NN	OO	PP
cND79	11.3	U	EASTERN AUSTRALIA	0	0	3.6
ND2012	8.5	U	WESTERN AUSTRALIA	0	0	3.2
ND2013	12	U	WESTERN AUSTRALIA	0	0	3.87
ND2016	10.4	U	WESTERN AUSTRALIA	0	0	3.1
ND2017	9	U	WESTERN AUSTRALIA	0	0	3.02
ND2018	12.9	U	WESTERN AUSTRALIA	0	0	3.93
ND2019	11.1	U	WESTERN AUSTRALIA	0	0	3.88
ND2020	11.2	U	WESTERN AUSTRALIA	0	0	3.57
ND2021	14.1	U	WESTERN AUSTRALIA	0	0	5.08
ND206	6	U	WESTERN AUSTRALIA	0	0	2.65
ND2022	10.5	U	WESTERN AUSTRALIA	0	0	3.72
ND2071	7.2	U	unknown	0	0	2.45
ND2072	7.5	U	unknown	0	0	2.56
ND2073	7.4	U	unknown	0	0	2.52
ND17	6	U	WESTERN AUSTRALIA	0	0	2.6
ND19	6	U	WESTERN AUSTRALIA	0	0	2.5
ND20	6	U	WESTERN AUSTRALIA	0	0	2.5
ND21	6	U	WESTERN AUSTRALIA	0	0	2.7
ND22	6	U	WESTERN AUSTRALIA	0	0	2.6
ND23	6	U	WESTERN AUSTRALIA	0	0	2.5
ND24	6	U	WESTERN AUSTRALIA	0	0	2.4
ND25	6	U	WESTERN AUSTRALIA	0	0	2.5
ND28	11	U	WESTERN AUSTRALIA	0	0	3.7
ND29	12.5	U	WESTERN AUSTRALIA	0	0	3.5
ND31	10.4	U	WESTERN AUSTRALIA	0	0	3.18
cND38	17.6	U	EASTERN AUSTRALIA	1	1	6.1		6
ND2014	16	U	WESTERN AUSTRALIA	0	0	5.7
ND2023	17	U	WESTERN AUSTRALIA	0	0	6.05
cND33	26.4	F	Gulf of Carpentaria	1	1	8.3		8.26
cND34	29.6	U	EASTERN AUSTRALIA	1	1	10.3		10.1
cND35	23	U	EASTERN AUSTRALIA	1	1	7.6		5.9
cND39	24.2	U	Gulf of Carpentaria	1	1	8.4		6.6
cND40	31	U	Gulf of Carpentaria	1	2	10.8		6.7	10
cND41	21.6	U	Gulf of Carpentaria	1	1	7.5		5.37
cND42	36.6	U	EASTERN AUSTRALIA	1	2	12.4		7.8	8.9
cND43	35.9	U	Gulf of Carpentaria	1	2	12.5		8.82	11.92
cND44	23.3	U	EASTERN AUSTRALIA	1	1	8.1		7.7
ND2	19	U	WESTERN AUSTRALIA	1	1	6.15		5.85
ND13	22.2	U	EASTERN AUSTRALIA	1	2	6.87		5.4	6.6
ND14	26.2	U	EASTERN AUSTRALIA	1	2	8.1		5.97	7.1
ND27	32.5	U	WESTERN AUSTRALIA	1	3	12.2		8.2	10.1	11.7
cND36	96	U	EASTERN AUSTRALIA	3	29	33.5		27	28	29.6	30.9	31.4	31.7	31.9	32.3	32.6	32.75	32.76	32.79	32.8	32.83	32.87	32.9	32.92	32.93	32.94	33.04	33.1	33.3	33.35	33.37	33.39	33.41	33.42	33.44	33.45
cND37	93.4	U	EASTERN AUSTRALIA	3	42	32.6		24.1	NA	NA	NA	27.4	28.1	29	29.6	30	30.3	30.6	31.25	31.37	31.6	31.8	31.9	31.92	31.98	32	32.05	32.13	32.14	32.3	32.31	32.32	32.33	32.54	32.38	32.43	32.45	32.46	32.47	32.49	32.5	32.51	32.52	32.53	32.54	32.55	32.56	32.57	32.58
cND47	78.8	U	Northern Territory	3	25	27.5		17.98	18.9	19.74	19.97	20.7	21.45	22.21	23.18	24.33	25.28	25.43	25.77	25.98	26.11	26.45	26.67	26.74	27.02	27.19	27.21	27.21	27.21	27.25	27.39	27.46
ND204	87.4	F	WESTERN AUSTRALIA	3	10	30.5		22.1	23.8	25.1	26.8	27.8	29.5	29.8	29.2	29.99	30.2
ND203	85	F	WESTERN AUSTRALIA	3	13	29.5		23.6	25.4	26.9	27.8	28.4	28.5	28.6	28.61	28.64	28.65	28.66	28.7	28.8
ND2028	83	F	unknown	3	10	30.1		26.9	28.7	29.4	29.8	29.81	29.82	29.83	29.9	29.91	29.99
ND2024	85	F	WESTERN AUSTRALIA	3	11	29.8		24.5	25	25.1	25.6	27.2	28.2	28.98	29	29.2	29.5	29.5
cND10	86.4	F	WESTERN AUSTRALIA	3	20	33.7		26.4	28	29.4	29.7	30.9	31.9	32.8	32.9	33	33.1	33.2	33.3	33.31	33.32	33.4	33.41	33.5	33.6	33.62	33.65
ND2027	80.5	F	unknown	3	16	29.4		26.5	26.8	26.81	27.2	27.3	28.2	28.7	29	29.1	29.2	29.21	29.22	29.23	29.3	29.31	29.35
ND2026	80.5	M	Northern Territory	3	28	27.5		19.9	19.95	22.6	24.1	24.4	25.1	25.5	26	26.4	26.5	26.6	26.7	26.8	26.85	26.9	27	27.03	27.09	27.1	27.14	27.2	27.3	27.31	27.33	27.4	27.42	27.44	27.46
cND25	91.2	F	Northern Territory	3	17	30.9		18.1	19.9	20.3	21.3	21.5	21.8	23.1	23.3	25.4	27.3	29.4	30.2	30.4	30.6	30.7	30.73	30.8
ND209	87.3	F	WESTERN AUSTRALIA	3	13	28.9		19.3	21.1	22.6	25.1	26.4	27.3	27.7	28.1	28.3	28.34	28.5	28.55	28.8
ND4	83	U	WESTERN AUSTRALIA	3	16	31.5		23.1	23.5	25.4	26.4	26.9	27.8	28.8	30	30.7	30.9	30.91	31.1	31.11	31.3	31.3	31.49
ND6	85	U	WESTERN AUSTRALIA	3	14	28.1		17.4	18.4	18.7	20.6	22	23.3	24.3	26.7	27	27.2	27.3	27.4	27.6	28.1
ND7	89.5	M	WESTERN AUSTRALIA	3	39	30.61		26.1	26.7	26.64	27	27.1	27.8	28.6	28.8	28.9	29	29.1	29.2	29.5	29.53	29.6	29.7	29.72	29.77	29.81	29.84	29.9	29.97	30	30.05	30.08	30.2	30.28	30.34	30.35	30.36	30.39	30.4	30.41	30.44	30.48	30.49	30.51	30.58	30.6
ND10_ND8	90.4	U	WESTERN AUSTRALIA	3	35	32.2		27.9	28.6	29.1	29.15	29.4	29.45	30.9	31.06	31.07	31.08	31.09	31.1	31.11	31.4	31.47	31.53	31.61	31.7	31.82	31.83	31.84	31.85	31.86	31.94	31.95	31.96	31.97	31.98	32.05	32.06	32.07	32.08	32.09	32.1	32.18
ND15	83.9	U	EASTERN AUSTRALIA	3	22	27.5		19.2	19.3	19.5	19.6	20.1	20.6	21.7	21.8	22.6	24.1	25.1	25.6	25.7	25.8	25.9	26.06	26.12	26.4	26.6	27.2	27.3	27.4
ND16	79.5	U	EASTERN AUSTRALIA	3	38	28.4		20.8	22.2	22.4	23.5	24.4	24.6	24.7	25	25.6	26	26.4	26.92	27.1	27.2	27.3	27.35	27.44	27.5	27.52	27.6	27.66	27.68	27.7	27.72	27.74	27.8	27.9	27.95	28	28.06	28.12	28.15	28.2	28.22	28.25	28.35	28.37	28.39
ND400	92.9	F	WESTERN AUSTRALIA	3	30	34.6		29.1	29.9	30.9	31.6	32.6	32.99	33.3	33.4	33.5	33.6	33.7	33.8	33.9	33.99	34.03	34.06	34.1	34.15	34.18	34.19	34.2	34.24	34.26	34.4	34.46	34.49	34.55	34.57	34.59	34.6
ND410	91.8	F	WESTERN AUSTRALIA	3	21	30.28		20.1	21.3	22.2	23.3	24.2	25	26.1	27.6	28.5	29.1	29.3	29.4	29.43	29.7	29.73	29.8	29.86	29.9	29.9	29.9	30
ND414	92.9	F	WESTERN AUSTRALIA	3	21	30.8		20.5	20.7	21.2	21.4	22.3	23.1	24.4	25.5	26.1	27.6	29.2	30	30.4	30.5	30.6	30.68	30.7	30.72	30.73	30.75	30.8
ND420	86	U	WESTERN AUSTRALIA	3	16	27.6		16.7	17.2	18.1	19.7	21.1	22.6	23.2	23.8	24.2	24.8	25	25.9	26.7	27	27.2	27.4
ND424	88	U	WESTERN AUSTRALIA	3	10	29.54		21.2	23.1	24	25.1	26.5	27.3	27.4	27.8	28.8	29.9
ND427	91.4	U	WESTERN AUSTRALIA	3	15	31.9		25.1	25.4	27.4	28.5	29.6	29.9	30.5	30.7	31.1	31.2	31.4	31.6	31.7	31.74	31.75
ND428	82.2	U	WESTERN AUSTRALIA	3	12	28.7		19.8	21.1	22.6	25.2	26.3	26.8	27	27.1	27.15	27.2	27.5	28.6
ND431	91.1	U	WESTERN AUSTRALIA	3	20	31.8		26.6	27	27.2	27.4	27.6	27.7	28	29.1	29.7	30.2	30.7	31.1	31.2	31.25	31.37	31.4	31.45	31.5	31.6	31.7
ND457	94.3	U	WESTERN AUSTRALIA	3	12	32.9		32.45	32.5	32.51	32.52	32.6	32.7	32.71	32.72	32.73	32.74	32.76	32.8
ND479_ND478	91	F	WESTERN AUSTRALIA	3	20	NA
ND984	91	F	WESTERN AUSTRALIA	3	20	31		23.9	24.2	24.8	26.8	27.6	28.7	29.8	30.1	30.3	30.5	30.7	30.71	30.72	30.73	30.74	30.75	30.76	30.77	30.78	30.79
ND985	89.6	F	WESTERN AUSTRALIA	3	22	32.3		26.7	27.5	28.6	30.4	31.1	31.15	31.2	31.3	31.4	31.5	31.6	31.8	31.8	31.9	32	32.01	32.03	32.06	32.19	32.2	32.22	32.23
ND986	30.5	U	EASTERN AUSTRALIA	1	2	11.15		8.3	9.7
ND987	88	F	WESTERN AUSTRALIA	3	21	31.5		25.8	25.9	26	26.1	26.2	26.5	26.7	27.5	28.4	29.1	29.5	29.9	30.4	30.9	31.1	31.2	31.23	31.27	31.3	31.4	31.44
ND988	85.5	F	WESTERN AUSTRALIA	3	25	31.4		22.5	23.5	24.4	24.9	25.6	26.3	26.7	28.4	29.7	30.2	30.5	30.6	30.7	30.9	30.94	30.94	30.97	30.97	30.97	31	31	31.1	31.2	31.24	31.3
