# Supplementary material for: Age-specific growth and maturity estimates for the flatback sea turtle (Natator depressus) by skeletochronology
Source: PLoS One. 2022 Jul 20;17(7):e0271048. doi: 10.1371/journal.pone.0271048 (PMC9299290; doi:10.1371/journal.pone.0271048)
Supplement: S2 File — The demographic data provided for each flatback bone analyzed (age, CCL and growth). (XLSX) [file pone.0271048.s002.xlsx]

## Sheet: ND_age_CCL_growth_info
id	Estimated Age	CCL	Growth	Stranding Region	Sex
ND206	0	6	NA	WESTERN AUSTRALIA	U
ND206	1	NA	NA	WESTERN AUSTRALIA	U
ND206	2	NA	NA	WESTERN AUSTRALIA	U
ND206	3	NA	NA	WESTERN AUSTRALIA	U
ND206	4	NA	NA	WESTERN AUSTRALIA	U
ND206	5	NA	NA	WESTERN AUSTRALIA	U
ND206	6	NA	NA	WESTERN AUSTRALIA	U
ND206	7	NA	NA	WESTERN AUSTRALIA	U
ND206	8	NA	NA	WESTERN AUSTRALIA	U
ND206	9	NA	NA	WESTERN AUSTRALIA	U
ND206	10	NA	NA	WESTERN AUSTRALIA	U
ND206	11	NA	NA	WESTERN AUSTRALIA	U
ND206	12	NA	NA	WESTERN AUSTRALIA	U
ND206	13	NA	NA	WESTERN AUSTRALIA	U
ND206	14	NA	NA	WESTERN AUSTRALIA	U
ND206	15	NA	NA	WESTERN AUSTRALIA	U
ND206	16	NA	NA	WESTERN AUSTRALIA	U
ND206	17	NA	NA	WESTERN AUSTRALIA	U
ND206	18	NA	NA	WESTERN AUSTRALIA	U
ND206	19	NA	NA	WESTERN AUSTRALIA	U
ND206	20	NA	NA	WESTERN AUSTRALIA	U
ND206	21	NA	NA	WESTERN AUSTRALIA	U
ND206	22	NA	NA	WESTERN AUSTRALIA	U
ND206	23	NA	NA	WESTERN AUSTRALIA	U
ND206	24	NA	NA	WESTERN AUSTRALIA	U
ND206	25	NA	NA	WESTERN AUSTRALIA	U
ND206	26	NA	NA	WESTERN AUSTRALIA	U
ND206	27	NA	NA	WESTERN AUSTRALIA	U
ND206	28	NA	NA	WESTERN AUSTRALIA	U
ND206	29	NA	NA	WESTERN AUSTRALIA	U
ND206	30	NA	NA	WESTERN AUSTRALIA	U
ND206	31	NA	NA	WESTERN AUSTRALIA	U
ND206	32	NA	NA	WESTERN AUSTRALIA	U
ND206	33	NA	NA	WESTERN AUSTRALIA	U
ND206	34	NA	NA	WESTERN AUSTRALIA	U
ND206	35	NA	NA	WESTERN AUSTRALIA	U
ND206	36	NA	NA	WESTERN AUSTRALIA	U
ND206	37	NA	NA	WESTERN AUSTRALIA	U
ND206	38	NA	NA	WESTERN AUSTRALIA	U
ND206	39	NA	NA	WESTERN AUSTRALIA	U
ND206	40	NA	NA	WESTERN AUSTRALIA	U
ND206	41	NA	NA	WESTERN AUSTRALIA	U
ND206	42	NA	NA	WESTERN AUSTRALIA	U
ND206	43	NA	NA	WESTERN AUSTRALIA	U
ND206	44	NA	NA	WESTERN AUSTRALIA	U
ND206	45	NA	NA	WESTERN AUSTRALIA	U
ND206	46	NA	NA	WESTERN AUSTRALIA	U
ND206	47	NA	NA	WESTERN AUSTRALIA	U
ND206	48	NA	NA	WESTERN AUSTRALIA	U
ND17	0	6	NA	WESTERN AUSTRALIA	U
ND17	1	NA	NA	WESTERN AUSTRALIA	U
ND17	2	NA	NA	WESTERN AUSTRALIA	U
ND17	3	NA	NA	WESTERN AUSTRALIA	U
ND17	4	NA	NA	WESTERN AUSTRALIA	U
ND17	5	NA	NA	WESTERN AUSTRALIA	U
ND17	6	NA	NA	WESTERN AUSTRALIA	U
ND17	7	NA	NA	WESTERN AUSTRALIA	U
ND17	8	NA	NA	WESTERN AUSTRALIA	U
ND17	9	NA	NA	WESTERN AUSTRALIA	U
ND17	10	NA	NA	WESTERN AUSTRALIA	U
ND17	11	NA	NA	WESTERN AUSTRALIA	U
ND17	12	NA	NA	WESTERN AUSTRALIA	U
ND17	13	NA	NA	WESTERN AUSTRALIA	U
ND17	14	NA	NA	WESTERN AUSTRALIA	U
ND17	15	NA	NA	WESTERN AUSTRALIA	U
ND17	16	NA	NA	WESTERN AUSTRALIA	U
ND17	17	NA	NA	WESTERN AUSTRALIA	U
ND17	18	NA	NA	WESTERN AUSTRALIA	U
ND17	19	NA	NA	WESTERN AUSTRALIA	U
ND17	20	NA	NA	WESTERN AUSTRALIA	U
ND17	21	NA	NA	WESTERN AUSTRALIA	U
ND17	22	NA	NA	WESTERN AUSTRALIA	U
ND17	23	NA	NA	WESTERN AUSTRALIA	U
ND17	24	NA	NA	WESTERN AUSTRALIA	U
ND17	25	NA	NA	WESTERN AUSTRALIA	U
ND17	26	NA	NA	WESTERN AUSTRALIA	U
ND17	27	NA	NA	WESTERN AUSTRALIA	U
ND17	28	NA	NA	WESTERN AUSTRALIA	U
ND17	29	NA	NA	WESTERN AUSTRALIA	U
ND17	30	NA	NA	WESTERN AUSTRALIA	U
ND17	31	NA	NA	WESTERN AUSTRALIA	U
ND17	32	NA	NA	WESTERN AUSTRALIA	U
ND17	33	NA	NA	WESTERN AUSTRALIA	U
ND17	34	NA	NA	WESTERN AUSTRALIA	U
ND17	35	NA	NA	WESTERN AUSTRALIA	U
ND17	36	NA	NA	WESTERN AUSTRALIA	U
ND17	37	NA	NA	WESTERN AUSTRALIA	U
ND17	38	NA	NA	WESTERN AUSTRALIA	U
ND17	39	NA	NA	WESTERN AUSTRALIA	U
ND17	40	NA	NA	WESTERN AUSTRALIA	U
ND17	41	NA	NA	WESTERN AUSTRALIA	U
ND17	42	NA	NA	WESTERN AUSTRALIA	U
ND17	43	NA	NA	WESTERN AUSTRALIA	U
ND17	44	NA	NA	WESTERN AUSTRALIA	U
ND17	45	NA	NA	WESTERN AUSTRALIA	U
ND17	46	NA	NA	WESTERN AUSTRALIA	U
ND17	47	NA	NA	WESTERN AUSTRALIA	U
ND17	48	NA	NA	WESTERN AUSTRALIA	U
ND19	0	6	NA	WESTERN AUSTRALIA	U
ND19	1	NA	NA	WESTERN AUSTRALIA	U
ND19	2	NA	NA	WESTERN AUSTRALIA	U
ND19	3	NA	NA	WESTERN AUSTRALIA	U
ND19	4	NA	NA	WESTERN AUSTRALIA	U
ND19	5	NA	NA	WESTERN AUSTRALIA	U
ND19	6	NA	NA	WESTERN AUSTRALIA	U
ND19	7	NA	NA	WESTERN AUSTRALIA	U
ND19	8	NA	NA	WESTERN AUSTRALIA	U
ND19	9	NA	NA	WESTERN AUSTRALIA	U
ND19	10	NA	NA	WESTERN AUSTRALIA	U
ND19	11	NA	NA	WESTERN AUSTRALIA	U
ND19	12	NA	NA	WESTERN AUSTRALIA	U
ND19	13	NA	NA	WESTERN AUSTRALIA	U
ND19	14	NA	NA	WESTERN AUSTRALIA	U
ND19	15	NA	NA	WESTERN AUSTRALIA	U
ND19	16	NA	NA	WESTERN AUSTRALIA	U
ND19	17	NA	NA	WESTERN AUSTRALIA	U
ND19	18	NA	NA	WESTERN AUSTRALIA	U
ND19	19	NA	NA	WESTERN AUSTRALIA	U
ND19	20	NA	NA	WESTERN AUSTRALIA	U
ND19	21	NA	NA	WESTERN AUSTRALIA	U
ND19	22	NA	NA	WESTERN AUSTRALIA	U
ND19	23	NA	NA	WESTERN AUSTRALIA	U
ND19	24	NA	NA	WESTERN AUSTRALIA	U
ND19	25	NA	NA	WESTERN AUSTRALIA	U
ND19	26	NA	NA	WESTERN AUSTRALIA	U
ND19	27	NA	NA	WESTERN AUSTRALIA	U
ND19	28	NA	NA	WESTERN AUSTRALIA	U
ND19	29	NA	NA	WESTERN AUSTRALIA	U
ND19	30	NA	NA	WESTERN AUSTRALIA	U
ND19	31	NA	NA	WESTERN AUSTRALIA	U
ND19	32	NA	NA	WESTERN AUSTRALIA	U
ND19	33	NA	NA	WESTERN AUSTRALIA	U
ND19	34	NA	NA	WESTERN AUSTRALIA	U
ND19	35	NA	NA	WESTERN AUSTRALIA	U
ND19	36	NA	NA	WESTERN AUSTRALIA	U
ND19	37	NA	NA	WESTERN AUSTRALIA	U
ND19	38	NA	NA	WESTERN AUSTRALIA	U
ND19	39	NA	NA	WESTERN AUSTRALIA	U
ND19	40	NA	NA	WESTERN AUSTRALIA	U
ND19	41	NA	NA	WESTERN AUSTRALIA	U
ND19	42	NA	NA	WESTERN AUSTRALIA	U
ND19	43	NA	NA	WESTERN AUSTRALIA	U
ND19	44	NA	NA	WESTERN AUSTRALIA	U
ND19	45	NA	NA	WESTERN AUSTRALIA	U
ND19	46	NA	NA	WESTERN AUSTRALIA	U
ND19	47	NA	NA	WESTERN AUSTRALIA	U
ND19	48	NA	NA	WESTERN AUSTRALIA	U
ND20	0	6	NA	WESTERN AUSTRALIA	U
ND20	1	NA	NA	WESTERN AUSTRALIA	U
ND20	2	NA	NA	WESTERN AUSTRALIA	U
ND20	3	NA	NA	WESTERN AUSTRALIA	U
ND20	4	NA	NA	WESTERN AUSTRALIA	U
ND20	5	NA	NA	WESTERN AUSTRALIA	U
ND20	6	NA	NA	WESTERN AUSTRALIA	U
ND20	7	NA	NA	WESTERN AUSTRALIA	U
ND20	8	NA	NA	WESTERN AUSTRALIA	U
ND20	9	NA	NA	WESTERN AUSTRALIA	U
ND20	10	NA	NA	WESTERN AUSTRALIA	U
ND20	11	NA	NA	WESTERN AUSTRALIA	U
ND20	12	NA	NA	WESTERN AUSTRALIA	U
ND20	13	NA	NA	WESTERN AUSTRALIA	U
ND20	14	NA	NA	WESTERN AUSTRALIA	U
ND20	15	NA	NA	WESTERN AUSTRALIA	U
ND20	16	NA	NA	WESTERN AUSTRALIA	U
ND20	17	NA	NA	WESTERN AUSTRALIA	U
ND20	18	NA	NA	WESTERN AUSTRALIA	U
ND20	19	NA	NA	WESTERN AUSTRALIA	U
ND20	20	NA	NA	WESTERN AUSTRALIA	U
ND20	21	NA	NA	WESTERN AUSTRALIA	U
ND20	22	NA	NA	WESTERN AUSTRALIA	U
ND20	23	NA	NA	WESTERN AUSTRALIA	U
ND20	24	NA	NA	WESTERN AUSTRALIA	U
ND20	25	NA	NA	WESTERN AUSTRALIA	U
ND20	26	NA	NA	WESTERN AUSTRALIA	U
ND20	27	NA	NA	WESTERN AUSTRALIA	U
ND20	28	NA	NA	WESTERN AUSTRALIA	U
ND20	29	NA	NA	WESTERN AUSTRALIA	U
ND20	30	NA	NA	WESTERN AUSTRALIA	U
ND20	31	NA	NA	WESTERN AUSTRALIA	U
ND20	32	NA	NA	WESTERN AUSTRALIA	U
ND20	33	NA	NA	WESTERN AUSTRALIA	U
ND20	34	NA	NA	WESTERN AUSTRALIA	U
ND20	35	NA	NA	WESTERN AUSTRALIA	U
ND20	36	NA	NA	WESTERN AUSTRALIA	U
ND20	37	NA	NA	WESTERN AUSTRALIA	U
ND20	38	NA	NA	WESTERN AUSTRALIA	U
ND20	39	NA	NA	WESTERN AUSTRALIA	U
ND20	40	NA	NA	WESTERN AUSTRALIA	U
ND20	41	NA	NA	WESTERN AUSTRALIA	U
ND20	42	NA	NA	WESTERN AUSTRALIA	U
ND20	43	NA	NA	WESTERN AUSTRALIA	U
ND20	44	NA	NA	WESTERN AUSTRALIA	U
ND20	45	NA	NA	WESTERN AUSTRALIA	U
ND20	46	NA	NA	WESTERN AUSTRALIA	U
ND20	47	NA	NA	WESTERN AUSTRALIA	U
ND20	48	NA	NA	WESTERN AUSTRALIA	U
ND21	0	6	NA	WESTERN AUSTRALIA	U
ND21	1	NA	NA	WESTERN AUSTRALIA	U
ND21	2	NA	NA	WESTERN AUSTRALIA	U
ND21	3	NA	NA	WESTERN AUSTRALIA	U
ND21	4	NA	NA	WESTERN AUSTRALIA	U
ND21	5	NA	NA	WESTERN AUSTRALIA	U
ND21	6	NA	NA	WESTERN AUSTRALIA	U
ND21	7	NA	NA	WESTERN AUSTRALIA	U
ND21	8	NA	NA	WESTERN AUSTRALIA	U
ND21	9	NA	NA	WESTERN AUSTRALIA	U
ND21	10	NA	NA	WESTERN AUSTRALIA	U
ND21	11	NA	NA	WESTERN AUSTRALIA	U
ND21	12	NA	NA	WESTERN AUSTRALIA	U
ND21	13	NA	NA	WESTERN AUSTRALIA	U
ND21	14	NA	NA	WESTERN AUSTRALIA	U
ND21	15	NA	NA	WESTERN AUSTRALIA	U
ND21	16	NA	NA	WESTERN AUSTRALIA	U
ND21	17	NA	NA	WESTERN AUSTRALIA	U
ND21	18	NA	NA	WESTERN AUSTRALIA	U
ND21	19	NA	NA	WESTERN AUSTRALIA	U
ND21	20	NA	NA	WESTERN AUSTRALIA	U
ND21	21	NA	NA	WESTERN AUSTRALIA	U
ND21	22	NA	NA	WESTERN AUSTRALIA	U
ND21	23	NA	NA	WESTERN AUSTRALIA	U
ND21	24	NA	NA	WESTERN AUSTRALIA	U
ND21	25	NA	NA	WESTERN AUSTRALIA	U
ND21	26	NA	NA	WESTERN AUSTRALIA	U
ND21	27	NA	NA	WESTERN AUSTRALIA	U
ND21	28	NA	NA	WESTERN AUSTRALIA	U
ND21	29	NA	NA	WESTERN AUSTRALIA	U
ND21	30	NA	NA	WESTERN AUSTRALIA	U
ND21	31	NA	NA	WESTERN AUSTRALIA	U
ND21	32	NA	NA	WESTERN AUSTRALIA	U
ND21	33	NA	NA	WESTERN AUSTRALIA	U
ND21	34	NA	NA	WESTERN AUSTRALIA	U
ND21	35	NA	NA	WESTERN AUSTRALIA	U
ND21	36	NA	NA	WESTERN AUSTRALIA	U
ND21	37	NA	NA	WESTERN AUSTRALIA	U
ND21	38	NA	NA	WESTERN AUSTRALIA	U
ND21	39	NA	NA	WESTERN AUSTRALIA	U
ND21	40	NA	NA	WESTERN AUSTRALIA	U
ND21	41	NA	NA	WESTERN AUSTRALIA	U
ND21	42	NA	NA	WESTERN AUSTRALIA	U
ND21	43	NA	NA	WESTERN AUSTRALIA	U
ND21	44	NA	NA	WESTERN AUSTRALIA	U
ND21	45	NA	NA	WESTERN AUSTRALIA	U
ND21	46	NA	NA	WESTERN AUSTRALIA	U
ND21	47	NA	NA	WESTERN AUSTRALIA	U
ND21	48	NA	NA	WESTERN AUSTRALIA	U
ND22	0	6	NA	WESTERN AUSTRALIA	U
ND22	1	NA	NA	WESTERN AUSTRALIA	U
ND22	2	NA	NA	WESTERN AUSTRALIA	U
ND22	3	NA	NA	WESTERN AUSTRALIA	U
ND22	4	NA	NA	WESTERN AUSTRALIA	U
ND22	5	NA	NA	WESTERN AUSTRALIA	U
ND22	6	NA	NA	WESTERN AUSTRALIA	U
ND22	7	NA	NA	WESTERN AUSTRALIA	U
ND22	8	NA	NA	WESTERN AUSTRALIA	U
ND22	9	NA	NA	WESTERN AUSTRALIA	U
ND22	10	NA	NA	WESTERN AUSTRALIA	U
ND22	11	NA	NA	WESTERN AUSTRALIA	U
ND22	12	NA	NA	WESTERN AUSTRALIA	U
ND22	13	NA	NA	WESTERN AUSTRALIA	U
ND22	14	NA	NA	WESTERN AUSTRALIA	U
ND22	15	NA	NA	WESTERN AUSTRALIA	U
ND22	16	NA	NA	WESTERN AUSTRALIA	U
ND22	17	NA	NA	WESTERN AUSTRALIA	U
ND22	18	NA	NA	WESTERN AUSTRALIA	U
ND22	19	NA	NA	WESTERN AUSTRALIA	U
ND22	20	NA	NA	WESTERN AUSTRALIA	U
ND22	21	NA	NA	WESTERN AUSTRALIA	U
ND22	22	NA	NA	WESTERN AUSTRALIA	U
ND22	23	NA	NA	WESTERN AUSTRALIA	U
ND22	24	NA	NA	WESTERN AUSTRALIA	U
ND22	25	NA	NA	WESTERN AUSTRALIA	U
ND22	26	NA	NA	WESTERN AUSTRALIA	U
ND22	27	NA	NA	WESTERN AUSTRALIA	U
ND22	28	NA	NA	WESTERN AUSTRALIA	U
ND22	29	NA	NA	WESTERN AUSTRALIA	U
ND22	30	NA	NA	WESTERN AUSTRALIA	U
ND22	31	NA	NA	WESTERN AUSTRALIA	U
ND22	32	NA	NA	WESTERN AUSTRALIA	U
ND22	33	NA	NA	WESTERN AUSTRALIA	U
ND22	34	NA	NA	WESTERN AUSTRALIA	U
ND22	35	NA	NA	WESTERN AUSTRALIA	U
ND22	36	NA	NA	WESTERN AUSTRALIA	U
ND22	37	NA	NA	WESTERN AUSTRALIA	U
ND22	38	NA	NA	WESTERN AUSTRALIA	U
ND22	39	NA	NA	WESTERN AUSTRALIA	U
ND22	40	NA	NA	WESTERN AUSTRALIA	U
ND22	41	NA	NA	WESTERN AUSTRALIA	U
ND22	42	NA	NA	WESTERN AUSTRALIA	U
ND22	43	NA	NA	WESTERN AUSTRALIA	U
ND22	44	NA	NA	WESTERN AUSTRALIA	U
ND22	45	NA	NA	WESTERN AUSTRALIA	U
ND22	46	NA	NA	WESTERN AUSTRALIA	U
ND22	47	NA	NA	WESTERN AUSTRALIA	U
ND22	48	NA	NA	WESTERN AUSTRALIA	U
ND23	0	6	NA	WESTERN AUSTRALIA	U
ND23	1	NA	NA	WESTERN AUSTRALIA	U
ND23	2	NA	NA	WESTERN AUSTRALIA	U
ND23	3	NA	NA	WESTERN AUSTRALIA	U
ND23	4	NA	NA	WESTERN AUSTRALIA	U
ND23	5	NA	NA	WESTERN AUSTRALIA	U
ND23	6	NA	NA	WESTERN AUSTRALIA	U
ND23	7	NA	NA	WESTERN AUSTRALIA	U
ND23	8	NA	NA	WESTERN AUSTRALIA	U
ND23	9	NA	NA	WESTERN AUSTRALIA	U
ND23	10	NA	NA	WESTERN AUSTRALIA	U
ND23	11	NA	NA	WESTERN AUSTRALIA	U
ND23	12	NA	NA	WESTERN AUSTRALIA	U
ND23	13	NA	NA	WESTERN AUSTRALIA	U
ND23	14	NA	NA	WESTERN AUSTRALIA	U
ND23	15	NA	NA	WESTERN AUSTRALIA	U
ND23	16	NA	NA	WESTERN AUSTRALIA	U
ND23	17	NA	NA	WESTERN AUSTRALIA	U
ND23	18	NA	NA	WESTERN AUSTRALIA	U
ND23	19	NA	NA	WESTERN AUSTRALIA	U
ND23	20	NA	NA	WESTERN AUSTRALIA	U
ND23	21	NA	NA	WESTERN AUSTRALIA	U
ND23	22	NA	NA	WESTERN AUSTRALIA	U
ND23	23	NA	NA	WESTERN AUSTRALIA	U
ND23	24	NA	NA	WESTERN AUSTRALIA	U
ND23	25	NA	NA	WESTERN AUSTRALIA	U
ND23	26	NA	NA	WESTERN AUSTRALIA	U
ND23	27	NA	NA	WESTERN AUSTRALIA	U
ND23	28	NA	NA	WESTERN AUSTRALIA	U
ND23	29	NA	NA	WESTERN AUSTRALIA	U
ND23	30	NA	NA	WESTERN AUSTRALIA	U
ND23	31	NA	NA	WESTERN AUSTRALIA	U
ND23	32	NA	NA	WESTERN AUSTRALIA	U
ND23	33	NA	NA	WESTERN AUSTRALIA	U
ND23	34	NA	NA	WESTERN AUSTRALIA	U
ND23	35	NA	NA	WESTERN AUSTRALIA	U
ND23	36	NA	NA	WESTERN AUSTRALIA	U
ND23	37	NA	NA	WESTERN AUSTRALIA	U
ND23	38	NA	NA	WESTERN AUSTRALIA	U
ND23	39	NA	NA	WESTERN AUSTRALIA	U
ND23	40	NA	NA	WESTERN AUSTRALIA	U
ND23	41	NA	NA	WESTERN AUSTRALIA	U
ND23	42	NA	NA	WESTERN AUSTRALIA	U
ND23	43	NA	NA	WESTERN AUSTRALIA	U
ND23	44	NA	NA	WESTERN AUSTRALIA	U
ND23	45	NA	NA	WESTERN AUSTRALIA	U
ND23	46	NA	NA	WESTERN AUSTRALIA	U
ND23	47	NA	NA	WESTERN AUSTRALIA	U
ND23	48	NA	NA	WESTERN AUSTRALIA	U
ND24	0	6	NA	WESTERN AUSTRALIA	U
ND24	1	NA	NA	WESTERN AUSTRALIA	U
ND24	2	NA	NA	WESTERN AUSTRALIA	U
ND24	3	NA	NA	WESTERN AUSTRALIA	U
ND24	4	NA	NA	WESTERN AUSTRALIA	U
ND24	5	NA	NA	WESTERN AUSTRALIA	U
ND24	6	NA	NA	WESTERN AUSTRALIA	U
ND24	7	NA	NA	WESTERN AUSTRALIA	U
ND24	8	NA	NA	WESTERN AUSTRALIA	U
ND24	9	NA	NA	WESTERN AUSTRALIA	U
ND24	10	NA	NA	WESTERN AUSTRALIA	U
ND24	11	NA	NA	WESTERN AUSTRALIA	U
ND24	12	NA	NA	WESTERN AUSTRALIA	U
ND24	13	NA	NA	WESTERN AUSTRALIA	U
ND24	14	NA	NA	WESTERN AUSTRALIA	U
ND24	15	NA	NA	WESTERN AUSTRALIA	U
ND24	16	NA	NA	WESTERN AUSTRALIA	U
ND24	17	NA	NA	WESTERN AUSTRALIA	U
ND24	18	NA	NA	WESTERN AUSTRALIA	U
ND24	19	NA	NA	WESTERN AUSTRALIA	U
ND24	20	NA	NA	WESTERN AUSTRALIA	U
ND24	21	NA	NA	WESTERN AUSTRALIA	U
ND24	22	NA	NA	WESTERN AUSTRALIA	U
ND24	23	NA	NA	WESTERN AUSTRALIA	U
ND24	24	NA	NA	WESTERN AUSTRALIA	U
ND24	25	NA	NA	WESTERN AUSTRALIA	U
ND24	26	NA	NA	WESTERN AUSTRALIA	U
ND24	27	NA	NA	WESTERN AUSTRALIA	U
ND24	28	NA	NA	WESTERN AUSTRALIA	U
ND24	29	NA	NA	WESTERN AUSTRALIA	U
ND24	30	NA	NA	WESTERN AUSTRALIA	U
ND24	31	NA	NA	WESTERN AUSTRALIA	U
ND24	32	NA	NA	WESTERN AUSTRALIA	U
ND24	33	NA	NA	WESTERN AUSTRALIA	U
ND24	34	NA	NA	WESTERN AUSTRALIA	U
ND24	35	NA	NA	WESTERN AUSTRALIA	U
ND24	36	NA	NA	WESTERN AUSTRALIA	U
ND24	37	NA	NA	WESTERN AUSTRALIA	U
ND24	38	NA	NA	WESTERN AUSTRALIA	U
ND24	39	NA	NA	WESTERN AUSTRALIA	U
ND24	40	NA	NA	WESTERN AUSTRALIA	U
ND24	41	NA	NA	WESTERN AUSTRALIA	U
ND24	42	NA	NA	WESTERN AUSTRALIA	U
ND24	43	NA	NA	WESTERN AUSTRALIA	U
ND24	44	NA	NA	WESTERN AUSTRALIA	U
ND24	45	NA	NA	WESTERN AUSTRALIA	U
ND24	46	NA	NA	WESTERN AUSTRALIA	U
ND24	47	NA	NA	WESTERN AUSTRALIA	U
ND24	48	NA	NA	WESTERN AUSTRALIA	U
ND25	0	6	NA	WESTERN AUSTRALIA	U
ND25	1	NA	NA	WESTERN AUSTRALIA	U
ND25	2	NA	NA	WESTERN AUSTRALIA	U
ND25	3	NA	NA	WESTERN AUSTRALIA	U
ND25	4	NA	NA	WESTERN AUSTRALIA	U
ND25	5	NA	NA	WESTERN AUSTRALIA	U
ND25	6	NA	NA	WESTERN AUSTRALIA	U
ND25	7	NA	NA	WESTERN AUSTRALIA	U
ND25	8	NA	NA	WESTERN AUSTRALIA	U
ND25	9	NA	NA	WESTERN AUSTRALIA	U
ND25	10	NA	NA	WESTERN AUSTRALIA	U
ND25	11	NA	NA	WESTERN AUSTRALIA	U
ND25	12	NA	NA	WESTERN AUSTRALIA	U
ND25	13	NA	NA	WESTERN AUSTRALIA	U
ND25	14	NA	NA	WESTERN AUSTRALIA	U
ND25	15	NA	NA	WESTERN AUSTRALIA	U
ND25	16	NA	NA	WESTERN AUSTRALIA	U
ND25	17	NA	NA	WESTERN AUSTRALIA	U
ND25	18	NA	NA	WESTERN AUSTRALIA	U
ND25	19	NA	NA	WESTERN AUSTRALIA	U
ND25	20	NA	NA	WESTERN AUSTRALIA	U
ND25	21	NA	NA	WESTERN AUSTRALIA	U
ND25	22	NA	NA	WESTERN AUSTRALIA	U
ND25	23	NA	NA	WESTERN AUSTRALIA	U
ND25	24	NA	NA	WESTERN AUSTRALIA	U
ND25	25	NA	NA	WESTERN AUSTRALIA	U
ND25	26	NA	NA	WESTERN AUSTRALIA	U
ND25	27	NA	NA	WESTERN AUSTRALIA	U
ND25	28	NA	NA	WESTERN AUSTRALIA	U
ND25	29	NA	NA	WESTERN AUSTRALIA	U
ND25	30	NA	NA	WESTERN AUSTRALIA	U
ND25	31	NA	NA	WESTERN AUSTRALIA	U
ND25	32	NA	NA	WESTERN AUSTRALIA	U
ND25	33	NA	NA	WESTERN AUSTRALIA	U
ND25	34	NA	NA	WESTERN AUSTRALIA	U
ND25	35	NA	NA	WESTERN AUSTRALIA	U
ND25	36	NA	NA	WESTERN AUSTRALIA	U
ND25	37	NA	NA	WESTERN AUSTRALIA	U
ND25	38	NA	NA	WESTERN AUSTRALIA	U
ND25	39	NA	NA	WESTERN AUSTRALIA	U
ND25	40	NA	NA	WESTERN AUSTRALIA	U
ND25	41	NA	NA	WESTERN AUSTRALIA	U
ND25	42	NA	NA	WESTERN AUSTRALIA	U
ND25	43	NA	NA	WESTERN AUSTRALIA	U
ND25	44	NA	NA	WESTERN AUSTRALIA	U
ND25	45	NA	NA	WESTERN AUSTRALIA	U
ND25	46	NA	NA	WESTERN AUSTRALIA	U
ND25	47	NA	NA	WESTERN AUSTRALIA	U
ND25	48	NA	NA	WESTERN AUSTRALIA	U
ND2071	0	7.2	NA	NA	U
ND2071	1	NA	NA	NA	U
ND2071	2	NA	NA	NA	U
ND2071	3	NA	NA	NA	U
ND2071	4	NA	NA	NA	U
ND2071	5	NA	NA	NA	U
ND2071	6	NA	NA	NA	U
ND2071	7	NA	NA	NA	U
ND2071	8	NA	NA	NA	U
ND2071	9	NA	NA	NA	U
ND2071	10	NA	NA	NA	U
ND2071	11	NA	NA	NA	U
ND2071	12	NA	NA	NA	U
ND2071	13	NA	NA	NA	U
ND2071	14	NA	NA	NA	U
ND2071	15	NA	NA	NA	U
ND2071	16	NA	NA	NA	U
ND2071	17	NA	NA	NA	U
ND2071	18	NA	NA	NA	U
ND2071	19	NA	NA	NA	U
ND2071	20	NA	NA	NA	U
ND2071	21	NA	NA	NA	U
ND2071	22	NA	NA	NA	U
ND2071	23	NA	NA	NA	U
ND2071	24	NA	NA	NA	U
ND2071	25	NA	NA	NA	U
ND2071	26	NA	NA	NA	U
ND2071	27	NA	NA	NA	U
ND2071	28	NA	NA	NA	U
ND2071	29	NA	NA	NA	U
ND2071	30	NA	NA	NA	U
ND2071	31	NA	NA	NA	U
ND2071	32	NA	NA	NA	U
ND2071	33	NA	NA	NA	U
ND2071	34	NA	NA	NA	U
ND2071	35	NA	NA	NA	U
ND2071	36	NA	NA	NA	U
ND2071	37	NA	NA	NA	U
ND2071	38	NA	NA	NA	U
ND2071	39	NA	NA	NA	U
ND2071	40	NA	NA	NA	U
ND2071	41	NA	NA	NA	U
ND2071	42	NA	NA	NA	U
ND2071	43	NA	NA	NA	U
ND2071	44	NA	NA	NA	U
ND2071	45	NA	NA	NA	U
ND2071	46	NA	NA	NA	U
ND2071	47	NA	NA	NA	U
ND2071	48	NA	NA	NA	U
ND2073	0	7.4	NA	NA	U
ND2073	1	NA	NA	NA	U
ND2073	2	NA	NA	NA	U
ND2073	3	NA	NA	NA	U
ND2073	4	NA	NA	NA	U
ND2073	5	NA	NA	NA	U
ND2073	6	NA	NA	NA	U
ND2073	7	NA	NA	NA	U
ND2073	8	NA	NA	NA	U
ND2073	9	NA	NA	NA	U
ND2073	10	NA	NA	NA	U
ND2073	11	NA	NA	NA	U
ND2073	12	NA	NA	NA	U
ND2073	13	NA	NA	NA	U
ND2073	14	NA	NA	NA	U
ND2073	15	NA	NA	NA	U
ND2073	16	NA	NA	NA	U
ND2073	17	NA	NA	NA	U
ND2073	18	NA	NA	NA	U
ND2073	19	NA	NA	NA	U
ND2073	20	NA	NA	NA	U
ND2073	21	NA	NA	NA	U
ND2073	22	NA	NA	NA	U
ND2073	23	NA	NA	NA	U
ND2073	24	NA	NA	NA	U
ND2073	25	NA	NA	NA	U
ND2073	26	NA	NA	NA	U
ND2073	27	NA	NA	NA	U
ND2073	28	NA	NA	NA	U
ND2073	29	NA	NA	NA	U
ND2073	30	NA	NA	NA	U
ND2073	31	NA	NA	NA	U
ND2073	32	NA	NA	NA	U
ND2073	33	NA	NA	NA	U
ND2073	34	NA	NA	NA	U
ND2073	35	NA	NA	NA	U
ND2073	36	NA	NA	NA	U
ND2073	37	NA	NA	NA	U
ND2073	38	NA	NA	NA	U
ND2073	39	NA	NA	NA	U
ND2073	40	NA	NA	NA	U
ND2073	41	NA	NA	NA	U
ND2073	42	NA	NA	NA	U
ND2073	43	NA	NA	NA	U
ND2073	44	NA	NA	NA	U
ND2073	45	NA	NA	NA	U
ND2073	46	NA	NA	NA	U
ND2073	47	NA	NA	NA	U
ND2073	48	NA	NA	NA	U
ND2072	0	7.5	NA	NA	U
ND2072	1	NA	NA	NA	U
ND2072	2	NA	NA	NA	U
ND2072	3	NA	NA	NA	U
ND2072	4	NA	NA	NA	U
ND2072	5	NA	NA	NA	U
ND2072	6	NA	NA	NA	U
ND2072	7	NA	NA	NA	U
ND2072	8	NA	NA	NA	U
ND2072	9	NA	NA	NA	U
ND2072	10	NA	NA	NA	U
ND2072	11	NA	NA	NA	U
ND2072	12	NA	NA	NA	U
ND2072	13	NA	NA	NA	U
ND2072	14	NA	NA	NA	U
ND2072	15	NA	NA	NA	U
ND2072	16	NA	NA	NA	U
ND2072	17	NA	NA	NA	U
ND2072	18	NA	NA	NA	U
ND2072	19	NA	NA	NA	U
ND2072	20	NA	NA	NA	U
ND2072	21	NA	NA	NA	U
ND2072	22	NA	NA	NA	U
ND2072	23	NA	NA	NA	U
ND2072	24	NA	NA	NA	U
ND2072	25	NA	NA	NA	U
ND2072	26	NA	NA	NA	U
ND2072	27	NA	NA	NA	U
ND2072	28	NA	NA	NA	U
ND2072	29	NA	NA	NA	U
ND2072	30	NA	NA	NA	U
ND2072	31	NA	NA	NA	U
ND2072	32	NA	NA	NA	U
ND2072	33	NA	NA	NA	U
ND2072	34	NA	NA	NA	U
ND2072	35	NA	NA	NA	U
ND2072	36	NA	NA	NA	U
ND2072	37	NA	NA	NA	U
ND2072	38	NA	NA	NA	U
ND2072	39	NA	NA	NA	U
ND2072	40	NA	NA	NA	U
ND2072	41	NA	NA	NA	U
ND2072	42	NA	NA	NA	U
ND2072	43	NA	NA	NA	U
ND2072	44	NA	NA	NA	U
ND2072	45	NA	NA	NA	U
ND2072	46	NA	NA	NA	U
ND2072	47	NA	NA	NA	U
ND2072	48	NA	NA	NA	U
ND2012	0	8.5	NA	WESTERN AUSTRALIA	U
ND2012	1	NA	NA	WESTERN AUSTRALIA	U
ND2012	2	NA	NA	WESTERN AUSTRALIA	U
ND2012	3	NA	NA	WESTERN AUSTRALIA	U
ND2012	4	NA	NA	WESTERN AUSTRALIA	U
ND2012	5	NA	NA	WESTERN AUSTRALIA	U
ND2012	6	NA	NA	WESTERN AUSTRALIA	U
ND2012	7	NA	NA	WESTERN AUSTRALIA	U
ND2012	8	NA	NA	WESTERN AUSTRALIA	U
ND2012	9	NA	NA	WESTERN AUSTRALIA	U
ND2012	10	NA	NA	WESTERN AUSTRALIA	U
ND2012	11	NA	NA	WESTERN AUSTRALIA	U
ND2012	12	NA	NA	WESTERN AUSTRALIA	U
ND2012	13	NA	NA	WESTERN AUSTRALIA	U
ND2012	14	NA	NA	WESTERN AUSTRALIA	U
ND2012	15	NA	NA	WESTERN AUSTRALIA	U
ND2012	16	NA	NA	WESTERN AUSTRALIA	U
ND2012	17	NA	NA	WESTERN AUSTRALIA	U
ND2012	18	NA	NA	WESTERN AUSTRALIA	U
ND2012	19	NA	NA	WESTERN AUSTRALIA	U
ND2012	20	NA	NA	WESTERN AUSTRALIA	U
ND2012	21	NA	NA	WESTERN AUSTRALIA	U
ND2012	22	NA	NA	WESTERN AUSTRALIA	U
ND2012	23	NA	NA	WESTERN AUSTRALIA	U
ND2012	24	NA	NA	WESTERN AUSTRALIA	U
ND2012	25	NA	NA	WESTERN AUSTRALIA	U
ND2012	26	NA	NA	WESTERN AUSTRALIA	U
ND2012	27	NA	NA	WESTERN AUSTRALIA	U
ND2012	28	NA	NA	WESTERN AUSTRALIA	U
ND2012	29	NA	NA	WESTERN AUSTRALIA	U
ND2012	30	NA	NA	WESTERN AUSTRALIA	U
ND2012	31	NA	NA	WESTERN AUSTRALIA	U
ND2012	32	NA	NA	WESTERN AUSTRALIA	U
ND2012	33	NA	NA	WESTERN AUSTRALIA	U
ND2012	34	NA	NA	WESTERN AUSTRALIA	U
ND2012	35	NA	NA	WESTERN AUSTRALIA	U
ND2012	36	NA	NA	WESTERN AUSTRALIA	U
ND2012	37	NA	NA	WESTERN AUSTRALIA	U
ND2012	38	NA	NA	WESTERN AUSTRALIA	U
ND2012	39	NA	NA	WESTERN AUSTRALIA	U
ND2012	40	NA	NA	WESTERN AUSTRALIA	U
ND2012	41	NA	NA	WESTERN AUSTRALIA	U
ND2012	42	NA	NA	WESTERN AUSTRALIA	U
ND2012	43	NA	NA	WESTERN AUSTRALIA	U
ND2012	44	NA	NA	WESTERN AUSTRALIA	U
ND2012	45	NA	NA	WESTERN AUSTRALIA	U
ND2012	46	NA	NA	WESTERN AUSTRALIA	U
ND2012	47	NA	NA	WESTERN AUSTRALIA	U
ND2012	48	NA	NA	WESTERN AUSTRALIA	U
ND2017	0	9	NA	WESTERN AUSTRALIA	U
ND2017	1	NA	NA	WESTERN AUSTRALIA	U
ND2017	2	NA	NA	WESTERN AUSTRALIA	U
ND2017	3	NA	NA	WESTERN AUSTRALIA	U
ND2017	4	NA	NA	WESTERN AUSTRALIA	U
ND2017	5	NA	NA	WESTERN AUSTRALIA	U
ND2017	6	NA	NA	WESTERN AUSTRALIA	U
ND2017	7	NA	NA	WESTERN AUSTRALIA	U
ND2017	8	NA	NA	WESTERN AUSTRALIA	U
ND2017	9	NA	NA	WESTERN AUSTRALIA	U
ND2017	10	NA	NA	WESTERN AUSTRALIA	U
ND2017	11	NA	NA	WESTERN AUSTRALIA	U
ND2017	12	NA	NA	WESTERN AUSTRALIA	U
ND2017	13	NA	NA	WESTERN AUSTRALIA	U
ND2017	14	NA	NA	WESTERN AUSTRALIA	U
ND2017	15	NA	NA	WESTERN AUSTRALIA	U
ND2017	16	NA	NA	WESTERN AUSTRALIA	U
ND2017	17	NA	NA	WESTERN AUSTRALIA	U
ND2017	18	NA	NA	WESTERN AUSTRALIA	U
ND2017	19	NA	NA	WESTERN AUSTRALIA	U
ND2017	20	NA	NA	WESTERN AUSTRALIA	U
ND2017	21	NA	NA	WESTERN AUSTRALIA	U
ND2017	22	NA	NA	WESTERN AUSTRALIA	U
ND2017	23	NA	NA	WESTERN AUSTRALIA	U
ND2017	24	NA	NA	WESTERN AUSTRALIA	U
ND2017	25	NA	NA	WESTERN AUSTRALIA	U
ND2017	26	NA	NA	WESTERN AUSTRALIA	U
ND2017	27	NA	NA	WESTERN AUSTRALIA	U
ND2017	28	NA	NA	WESTERN AUSTRALIA	U
ND2017	29	NA	NA	WESTERN AUSTRALIA	U
ND2017	30	NA	NA	WESTERN AUSTRALIA	U
ND2017	31	NA	NA	WESTERN AUSTRALIA	U
ND2017	32	NA	NA	WESTERN AUSTRALIA	U
ND2017	33	NA	NA	WESTERN AUSTRALIA	U
ND2017	34	NA	NA	WESTERN AUSTRALIA	U
ND2017	35	NA	NA	WESTERN AUSTRALIA	U
ND2017	36	NA	NA	WESTERN AUSTRALIA	U
ND2017	37	NA	NA	WESTERN AUSTRALIA	U
ND2017	38	NA	NA	WESTERN AUSTRALIA	U
ND2017	39	NA	NA	WESTERN AUSTRALIA	U
ND2017	40	NA	NA	WESTERN AUSTRALIA	U
ND2017	41	NA	NA	WESTERN AUSTRALIA	U
ND2017	42	NA	NA	WESTERN AUSTRALIA	U
ND2017	43	NA	NA	WESTERN AUSTRALIA	U
ND2017	44	NA	NA	WESTERN AUSTRALIA	U
ND2017	45	NA	NA	WESTERN AUSTRALIA	U
ND2017	46	NA	NA	WESTERN AUSTRALIA	U
ND2017	47	NA	NA	WESTERN AUSTRALIA	U
ND2017	48	NA	NA	WESTERN AUSTRALIA	U
ND2016	0	10.4	NA	WESTERN AUSTRALIA	U
ND2016	1	NA	NA	WESTERN AUSTRALIA	U
ND2016	2	NA	NA	WESTERN AUSTRALIA	U
ND2016	3	NA	NA	WESTERN AUSTRALIA	U
ND2016	4	NA	NA	WESTERN AUSTRALIA	U
ND2016	5	NA	NA	WESTERN AUSTRALIA	U
ND2016	6	NA	NA	WESTERN AUSTRALIA	U
ND2016	7	NA	NA	WESTERN AUSTRALIA	U
ND2016	8	NA	NA	WESTERN AUSTRALIA	U
ND2016	9	NA	NA	WESTERN AUSTRALIA	U
ND2016	10	NA	NA	WESTERN AUSTRALIA	U
ND2016	11	NA	NA	WESTERN AUSTRALIA	U
ND2016	12	NA	NA	WESTERN AUSTRALIA	U
ND2016	13	NA	NA	WESTERN AUSTRALIA	U
ND2016	14	NA	NA	WESTERN AUSTRALIA	U
ND2016	15	NA	NA	WESTERN AUSTRALIA	U
ND2016	16	NA	NA	WESTERN AUSTRALIA	U
ND2016	17	NA	NA	WESTERN AUSTRALIA	U
ND2016	18	NA	NA	WESTERN AUSTRALIA	U
ND2016	19	NA	NA	WESTERN AUSTRALIA	U
ND2016	20	NA	NA	WESTERN AUSTRALIA	U
ND2016	21	NA	NA	WESTERN AUSTRALIA	U
ND2016	22	NA	NA	WESTERN AUSTRALIA	U
ND2016	23	NA	NA	WESTERN AUSTRALIA	U
ND2016	24	NA	NA	WESTERN AUSTRALIA	U
ND2016	25	NA	NA	WESTERN AUSTRALIA	U
ND2016	26	NA	NA	WESTERN AUSTRALIA	U
ND2016	27	NA	NA	WESTERN AUSTRALIA	U
ND2016	28	NA	NA	WESTERN AUSTRALIA	U
ND2016	29	NA	NA	WESTERN AUSTRALIA	U
ND2016	30	NA	NA	WESTERN AUSTRALIA	U
ND2016	31	NA	NA	WESTERN AUSTRALIA	U
ND2016	32	NA	NA	WESTERN AUSTRALIA	U
ND2016	33	NA	NA	WESTERN AUSTRALIA	U
ND2016	34	NA	NA	WESTERN AUSTRALIA	U
ND2016	35	NA	NA	WESTERN AUSTRALIA	U
ND2016	36	NA	NA	WESTERN AUSTRALIA	U
ND2016	37	NA	NA	WESTERN AUSTRALIA	U
ND2016	38	NA	NA	WESTERN AUSTRALIA	U
ND2016	39	NA	NA	WESTERN AUSTRALIA	U
ND2016	40	NA	NA	WESTERN AUSTRALIA	U
ND2016	41	NA	NA	WESTERN AUSTRALIA	U
ND2016	42	NA	NA	WESTERN AUSTRALIA	U
ND2016	43	NA	NA	WESTERN AUSTRALIA	U
ND2016	44	NA	NA	WESTERN AUSTRALIA	U
ND2016	45	NA	NA	WESTERN AUSTRALIA	U
ND2016	46	NA	NA	WESTERN AUSTRALIA	U
ND2016	47	NA	NA	WESTERN AUSTRALIA	U
ND2016	48	NA	NA	WESTERN AUSTRALIA	U
ND31	0	10.4	NA	WESTERN AUSTRALIA	U
ND31	1	NA	NA	WESTERN AUSTRALIA	U
ND31	2	NA	NA	WESTERN AUSTRALIA	U
ND31	3	NA	NA	WESTERN AUSTRALIA	U
ND31	4	NA	NA	WESTERN AUSTRALIA	U
ND31	5	NA	NA	WESTERN AUSTRALIA	U
ND31	6	NA	NA	WESTERN AUSTRALIA	U
ND31	7	NA	NA	WESTERN AUSTRALIA	U
ND31	8	NA	NA	WESTERN AUSTRALIA	U
ND31	9	NA	NA	WESTERN AUSTRALIA	U
ND31	10	NA	NA	WESTERN AUSTRALIA	U
ND31	11	NA	NA	WESTERN AUSTRALIA	U
ND31	12	NA	NA	WESTERN AUSTRALIA	U
ND31	13	NA	NA	WESTERN AUSTRALIA	U
ND31	14	NA	NA	WESTERN AUSTRALIA	U
ND31	15	NA	NA	WESTERN AUSTRALIA	U
ND31	16	NA	NA	WESTERN AUSTRALIA	U
ND31	17	NA	NA	WESTERN AUSTRALIA	U
ND31	18	NA	NA	WESTERN AUSTRALIA	U
ND31	19	NA	NA	WESTERN AUSTRALIA	U
ND31	20	NA	NA	WESTERN AUSTRALIA	U
ND31	21	NA	NA	WESTERN AUSTRALIA	U
ND31	22	NA	NA	WESTERN AUSTRALIA	U
ND31	23	NA	NA	WESTERN AUSTRALIA	U
ND31	24	NA	NA	WESTERN AUSTRALIA	U
ND31	25	NA	NA	WESTERN AUSTRALIA	U
ND31	26	NA	NA	WESTERN AUSTRALIA	U
ND31	27	NA	NA	WESTERN AUSTRALIA	U
ND31	28	NA	NA	WESTERN AUSTRALIA	U
ND31	29	NA	NA	WESTERN AUSTRALIA	U
ND31	30	NA	NA	WESTERN AUSTRALIA	U
ND31	31	NA	NA	WESTERN AUSTRALIA	U
ND31	32	NA	NA	WESTERN AUSTRALIA	U
ND31	33	NA	NA	WESTERN AUSTRALIA	U
ND31	34	NA	NA	WESTERN AUSTRALIA	U
ND31	35	NA	NA	WESTERN AUSTRALIA	U
ND31	36	NA	NA	WESTERN AUSTRALIA	U
ND31	37	NA	NA	WESTERN AUSTRALIA	U
ND31	38	NA	NA	WESTERN AUSTRALIA	U
ND31	39	NA	NA	WESTERN AUSTRALIA	U
ND31	40	NA	NA	WESTERN AUSTRALIA	U
ND31	41	NA	NA	WESTERN AUSTRALIA	U
ND31	42	NA	NA	WESTERN AUSTRALIA	U
ND31	43	NA	NA	WESTERN AUSTRALIA	U
ND31	44	NA	NA	WESTERN AUSTRALIA	U
ND31	45	NA	NA	WESTERN AUSTRALIA	U
ND31	46	NA	NA	WESTERN AUSTRALIA	U
ND31	47	NA	NA	WESTERN AUSTRALIA	U
ND31	48	NA	NA	WESTERN AUSTRALIA	U
ND2022	0	10.5	NA	WESTERN AUSTRALIA	U
ND2022	1	NA	NA	WESTERN AUSTRALIA	U
ND2022	2	NA	NA	WESTERN AUSTRALIA	U
ND2022	3	NA	NA	WESTERN AUSTRALIA	U
ND2022	4	NA	NA	WESTERN AUSTRALIA	U
ND2022	5	NA	NA	WESTERN AUSTRALIA	U
ND2022	6	NA	NA	WESTERN AUSTRALIA	U
ND2022	7	NA	NA	WESTERN AUSTRALIA	U
ND2022	8	NA	NA	WESTERN AUSTRALIA	U
ND2022	9	NA	NA	WESTERN AUSTRALIA	U
ND2022	10	NA	NA	WESTERN AUSTRALIA	U
ND2022	11	NA	NA	WESTERN AUSTRALIA	U
ND2022	12	NA	NA	WESTERN AUSTRALIA	U
ND2022	13	NA	NA	WESTERN AUSTRALIA	U
ND2022	14	NA	NA	WESTERN AUSTRALIA	U
ND2022	15	NA	NA	WESTERN AUSTRALIA	U
ND2022	16	NA	NA	WESTERN AUSTRALIA	U
ND2022	17	NA	NA	WESTERN AUSTRALIA	U
ND2022	18	NA	NA	WESTERN AUSTRALIA	U
ND2022	19	NA	NA	WESTERN AUSTRALIA	U
ND2022	20	NA	NA	WESTERN AUSTRALIA	U
ND2022	21	NA	NA	WESTERN AUSTRALIA	U
ND2022	22	NA	NA	WESTERN AUSTRALIA	U
ND2022	23	NA	NA	WESTERN AUSTRALIA	U
ND2022	24	NA	NA	WESTERN AUSTRALIA	U
ND2022	25	NA	NA	WESTERN AUSTRALIA	U
ND2022	26	NA	NA	WESTERN AUSTRALIA	U
ND2022	27	NA	NA	WESTERN AUSTRALIA	U
ND2022	28	NA	NA	WESTERN AUSTRALIA	U
ND2022	29	NA	NA	WESTERN AUSTRALIA	U
ND2022	30	NA	NA	WESTERN AUSTRALIA	U
ND2022	31	NA	NA	WESTERN AUSTRALIA	U
ND2022	32	NA	NA	WESTERN AUSTRALIA	U
ND2022	33	NA	NA	WESTERN AUSTRALIA	U
ND2022	34	NA	NA	WESTERN AUSTRALIA	U
ND2022	35	NA	NA	WESTERN AUSTRALIA	U
ND2022	36	NA	NA	WESTERN AUSTRALIA	U
ND2022	37	NA	NA	WESTERN AUSTRALIA	U
ND2022	38	NA	NA	WESTERN AUSTRALIA	U
ND2022	39	NA	NA	WESTERN AUSTRALIA	U
ND2022	40	NA	NA	WESTERN AUSTRALIA	U
ND2022	41	NA	NA	WESTERN AUSTRALIA	U
ND2022	42	NA	NA	WESTERN AUSTRALIA	U
ND2022	43	NA	NA	WESTERN AUSTRALIA	U
ND2022	44	NA	NA	WESTERN AUSTRALIA	U
ND2022	45	NA	NA	WESTERN AUSTRALIA	U
ND2022	46	NA	NA	WESTERN AUSTRALIA	U
ND2022	47	NA	NA	WESTERN AUSTRALIA	U
ND2022	48	NA	NA	WESTERN AUSTRALIA	U
ND28	0	11	NA	WESTERN AUSTRALIA	U
ND28	1	NA	NA	WESTERN AUSTRALIA	U
ND28	2	NA	NA	WESTERN AUSTRALIA	U
ND28	3	NA	NA	WESTERN AUSTRALIA	U
ND28	4	NA	NA	WESTERN AUSTRALIA	U
ND28	5	NA	NA	WESTERN AUSTRALIA	U
ND28	6	NA	NA	WESTERN AUSTRALIA	U
ND28	7	NA	NA	WESTERN AUSTRALIA	U
ND28	8	NA	NA	WESTERN AUSTRALIA	U
ND28	9	NA	NA	WESTERN AUSTRALIA	U
ND28	10	NA	NA	WESTERN AUSTRALIA	U
ND28	11	NA	NA	WESTERN AUSTRALIA	U
ND28	12	NA	NA	WESTERN AUSTRALIA	U
ND28	13	NA	NA	WESTERN AUSTRALIA	U
ND28	14	NA	NA	WESTERN AUSTRALIA	U
ND28	15	NA	NA	WESTERN AUSTRALIA	U
ND28	16	NA	NA	WESTERN AUSTRALIA	U
ND28	17	NA	NA	WESTERN AUSTRALIA	U
ND28	18	NA	NA	WESTERN AUSTRALIA	U
ND28	19	NA	NA	WESTERN AUSTRALIA	U
ND28	20	NA	NA	WESTERN AUSTRALIA	U
ND28	21	NA	NA	WESTERN AUSTRALIA	U
ND28	22	NA	NA	WESTERN AUSTRALIA	U
ND28	23	NA	NA	WESTERN AUSTRALIA	U
ND28	24	NA	NA	WESTERN AUSTRALIA	U
ND28	25	NA	NA	WESTERN AUSTRALIA	U
ND28	26	NA	NA	WESTERN AUSTRALIA	U
ND28	27	NA	NA	WESTERN AUSTRALIA	U
ND28	28	NA	NA	WESTERN AUSTRALIA	U
ND28	29	NA	NA	WESTERN AUSTRALIA	U
ND28	30	NA	NA	WESTERN AUSTRALIA	U
ND28	31	NA	NA	WESTERN AUSTRALIA	U
ND28	32	NA	NA	WESTERN AUSTRALIA	U
ND28	33	NA	NA	WESTERN AUSTRALIA	U
ND28	34	NA	NA	WESTERN AUSTRALIA	U
ND28	35	NA	NA	WESTERN AUSTRALIA	U
ND28	36	NA	NA	WESTERN AUSTRALIA	U
ND28	37	NA	NA	WESTERN AUSTRALIA	U
ND28	38	NA	NA	WESTERN AUSTRALIA	U
ND28	39	NA	NA	WESTERN AUSTRALIA	U
ND28	40	NA	NA	WESTERN AUSTRALIA	U
ND28	41	NA	NA	WESTERN AUSTRALIA	U
ND28	42	NA	NA	WESTERN AUSTRALIA	U
ND28	43	NA	NA	WESTERN AUSTRALIA	U
ND28	44	NA	NA	WESTERN AUSTRALIA	U
ND28	45	NA	NA	WESTERN AUSTRALIA	U
ND28	46	NA	NA	WESTERN AUSTRALIA	U
ND28	47	NA	NA	WESTERN AUSTRALIA	U
ND28	48	NA	NA	WESTERN AUSTRALIA	U
ND2019	0	11.1	NA	WESTERN AUSTRALIA	U
ND2019	1	NA	NA	WESTERN AUSTRALIA	U
ND2019	2	NA	NA	WESTERN AUSTRALIA	U
ND2019	3	NA	NA	WESTERN AUSTRALIA	U
ND2019	4	NA	NA	WESTERN AUSTRALIA	U
ND2019	5	NA	NA	WESTERN AUSTRALIA	U
ND2019	6	NA	NA	WESTERN AUSTRALIA	U
ND2019	7	NA	NA	WESTERN AUSTRALIA	U
ND2019	8	NA	NA	WESTERN AUSTRALIA	U
ND2019	9	NA	NA	WESTERN AUSTRALIA	U
ND2019	10	NA	NA	WESTERN AUSTRALIA	U
ND2019	11	NA	NA	WESTERN AUSTRALIA	U
ND2019	12	NA	NA	WESTERN AUSTRALIA	U
ND2019	13	NA	NA	WESTERN AUSTRALIA	U
ND2019	14	NA	NA	WESTERN AUSTRALIA	U
ND2019	15	NA	NA	WESTERN AUSTRALIA	U
ND2019	16	NA	NA	WESTERN AUSTRALIA	U
ND2019	17	NA	NA	WESTERN AUSTRALIA	U
ND2019	18	NA	NA	WESTERN AUSTRALIA	U
ND2019	19	NA	NA	WESTERN AUSTRALIA	U
ND2019	20	NA	NA	WESTERN AUSTRALIA	U
ND2019	21	NA	NA	WESTERN AUSTRALIA	U
ND2019	22	NA	NA	WESTERN AUSTRALIA	U
ND2019	23	NA	NA	WESTERN AUSTRALIA	U
ND2019	24	NA	NA	WESTERN AUSTRALIA	U
ND2019	25	NA	NA	WESTERN AUSTRALIA	U
ND2019	26	NA	NA	WESTERN AUSTRALIA	U
ND2019	27	NA	NA	WESTERN AUSTRALIA	U
ND2019	28	NA	NA	WESTERN AUSTRALIA	U
ND2019	29	NA	NA	WESTERN AUSTRALIA	U
ND2019	30	NA	NA	WESTERN AUSTRALIA	U
ND2019	31	NA	NA	WESTERN AUSTRALIA	U
ND2019	32	NA	NA	WESTERN AUSTRALIA	U
ND2019	33	NA	NA	WESTERN AUSTRALIA	U
ND2019	34	NA	NA	WESTERN AUSTRALIA	U
ND2019	35	NA	NA	WESTERN AUSTRALIA	U
ND2019	36	NA	NA	WESTERN AUSTRALIA	U
ND2019	37	NA	NA	WESTERN AUSTRALIA	U
ND2019	38	NA	NA	WESTERN AUSTRALIA	U
ND2019	39	NA	NA	WESTERN AUSTRALIA	U
ND2019	40	NA	NA	WESTERN AUSTRALIA	U
ND2019	41	NA	NA	WESTERN AUSTRALIA	U
ND2019	42	NA	NA	WESTERN AUSTRALIA	U
ND2019	43	NA	NA	WESTERN AUSTRALIA	U
ND2019	44	NA	NA	WESTERN AUSTRALIA	U
ND2019	45	NA	NA	WESTERN AUSTRALIA	U
ND2019	46	NA	NA	WESTERN AUSTRALIA	U
ND2019	47	NA	NA	WESTERN AUSTRALIA	U
ND2019	48	NA	NA	WESTERN AUSTRALIA	U
ND2020	0	11.2	NA	WESTERN AUSTRALIA	U
ND2020	1	NA	NA	WESTERN AUSTRALIA	U
ND2020	2	NA	NA	WESTERN AUSTRALIA	U
ND2020	3	NA	NA	WESTERN AUSTRALIA	U
ND2020	4	NA	NA	WESTERN AUSTRALIA	U
ND2020	5	NA	NA	WESTERN AUSTRALIA	U
ND2020	6	NA	NA	WESTERN AUSTRALIA	U
ND2020	7	NA	NA	WESTERN AUSTRALIA	U
ND2020	8	NA	NA	WESTERN AUSTRALIA	U
ND2020	9	NA	NA	WESTERN AUSTRALIA	U
ND2020	10	NA	NA	WESTERN AUSTRALIA	U
ND2020	11	NA	NA	WESTERN AUSTRALIA	U
ND2020	12	NA	NA	WESTERN AUSTRALIA	U
ND2020	13	NA	NA	WESTERN AUSTRALIA	U
ND2020	14	NA	NA	WESTERN AUSTRALIA	U
ND2020	15	NA	NA	WESTERN AUSTRALIA	U
ND2020	16	NA	NA	WESTERN AUSTRALIA	U
ND2020	17	NA	NA	WESTERN AUSTRALIA	U
ND2020	18	NA	NA	WESTERN AUSTRALIA	U
ND2020	19	NA	NA	WESTERN AUSTRALIA	U
ND2020	20	NA	NA	WESTERN AUSTRALIA	U
ND2020	21	NA	NA	WESTERN AUSTRALIA	U
ND2020	22	NA	NA	WESTERN AUSTRALIA	U
ND2020	23	NA	NA	WESTERN AUSTRALIA	U
ND2020	24	NA	NA	WESTERN AUSTRALIA	U
ND2020	25	NA	NA	WESTERN AUSTRALIA	U
ND2020	26	NA	NA	WESTERN AUSTRALIA	U
ND2020	27	NA	NA	WESTERN AUSTRALIA	U
ND2020	28	NA	NA	WESTERN AUSTRALIA	U
ND2020	29	NA	NA	WESTERN AUSTRALIA	U
ND2020	30	NA	NA	WESTERN AUSTRALIA	U
ND2020	31	NA	NA	WESTERN AUSTRALIA	U
ND2020	32	NA	NA	WESTERN AUSTRALIA	U
ND2020	33	NA	NA	WESTERN AUSTRALIA	U
ND2020	34	NA	NA	WESTERN AUSTRALIA	U
ND2020	35	NA	NA	WESTERN AUSTRALIA	U
ND2020	36	NA	NA	WESTERN AUSTRALIA	U
ND2020	37	NA	NA	WESTERN AUSTRALIA	U
ND2020	38	NA	NA	WESTERN AUSTRALIA	U
ND2020	39	NA	NA	WESTERN AUSTRALIA	U
ND2020	40	NA	NA	WESTERN AUSTRALIA	U
ND2020	41	NA	NA	WESTERN AUSTRALIA	U
ND2020	42	NA	NA	WESTERN AUSTRALIA	U
ND2020	43	NA	NA	WESTERN AUSTRALIA	U
ND2020	44	NA	NA	WESTERN AUSTRALIA	U
ND2020	45	NA	NA	WESTERN AUSTRALIA	U
ND2020	46	NA	NA	WESTERN AUSTRALIA	U
ND2020	47	NA	NA	WESTERN AUSTRALIA	U
ND2020	48	NA	NA	WESTERN AUSTRALIA	U
cND79	0	11.3	NA	EASTERN AUSTRALIA	U
cND79	1	NA	NA	EASTERN AUSTRALIA	U
cND79	2	NA	NA	EASTERN AUSTRALIA	U
cND79	3	NA	NA	EASTERN AUSTRALIA	U
cND79	4	NA	NA	EASTERN AUSTRALIA	U
cND79	5	NA	NA	EASTERN AUSTRALIA	U
cND79	6	NA	NA	EASTERN AUSTRALIA	U
cND79	7	NA	NA	EASTERN AUSTRALIA	U
cND79	8	NA	NA	EASTERN AUSTRALIA	U
cND79	9	NA	NA	EASTERN AUSTRALIA	U
cND79	10	NA	NA	EASTERN AUSTRALIA	U
cND79	11	NA	NA	EASTERN AUSTRALIA	U
cND79	12	NA	NA	EASTERN AUSTRALIA	U
cND79	13	NA	NA	EASTERN AUSTRALIA	U
cND79	14	NA	NA	EASTERN AUSTRALIA	U
cND79	15	NA	NA	EASTERN AUSTRALIA	U
cND79	16	NA	NA	EASTERN AUSTRALIA	U
cND79	17	NA	NA	EASTERN AUSTRALIA	U
cND79	18	NA	NA	EASTERN AUSTRALIA	U
cND79	19	NA	NA	EASTERN AUSTRALIA	U
cND79	20	NA	NA	EASTERN AUSTRALIA	U
cND79	21	NA	NA	EASTERN AUSTRALIA	U
cND79	22	NA	NA	EASTERN AUSTRALIA	U
cND79	23	NA	NA	EASTERN AUSTRALIA	U
cND79	24	NA	NA	EASTERN AUSTRALIA	U
cND79	25	NA	NA	EASTERN AUSTRALIA	U
cND79	26	NA	NA	EASTERN AUSTRALIA	U
cND79	27	NA	NA	EASTERN AUSTRALIA	U
cND79	28	NA	NA	EASTERN AUSTRALIA	U
cND79	29	NA	NA	EASTERN AUSTRALIA	U
cND79	30	NA	NA	EASTERN AUSTRALIA	U
cND79	31	NA	NA	EASTERN AUSTRALIA	U
cND79	32	NA	NA	EASTERN AUSTRALIA	U
cND79	33	NA	NA	EASTERN AUSTRALIA	U
cND79	34	NA	NA	EASTERN AUSTRALIA	U
cND79	35	NA	NA	EASTERN AUSTRALIA	U
cND79	36	NA	NA	EASTERN AUSTRALIA	U
cND79	37	NA	NA	EASTERN AUSTRALIA	U
cND79	38	NA	NA	EASTERN AUSTRALIA	U
cND79	39	NA	NA	EASTERN AUSTRALIA	U
cND79	40	NA	NA	EASTERN AUSTRALIA	U
cND79	41	NA	NA	EASTERN AUSTRALIA	U
cND79	42	NA	NA	EASTERN AUSTRALIA	U
cND79	43	NA	NA	EASTERN AUSTRALIA	U
cND79	44	NA	NA	EASTERN AUSTRALIA	U
cND79	45	NA	NA	EASTERN AUSTRALIA	U
cND79	46	NA	NA	EASTERN AUSTRALIA	U
cND79	47	NA	NA	EASTERN AUSTRALIA	U
cND79	48	NA	NA	EASTERN AUSTRALIA	U
ND2013	0	12	NA	WESTERN AUSTRALIA	U
ND2013	1	NA	NA	WESTERN AUSTRALIA	U
ND2013	2	NA	NA	WESTERN AUSTRALIA	U
ND2013	3	NA	NA	WESTERN AUSTRALIA	U
ND2013	4	NA	NA	WESTERN AUSTRALIA	U
ND2013	5	NA	NA	WESTERN AUSTRALIA	U
ND2013	6	NA	NA	WESTERN AUSTRALIA	U
ND2013	7	NA	NA	WESTERN AUSTRALIA	U
ND2013	8	NA	NA	WESTERN AUSTRALIA	U
ND2013	9	NA	NA	WESTERN AUSTRALIA	U
ND2013	10	NA	NA	WESTERN AUSTRALIA	U
ND2013	11	NA	NA	WESTERN AUSTRALIA	U
ND2013	12	NA	NA	WESTERN AUSTRALIA	U
ND2013	13	NA	NA	WESTERN AUSTRALIA	U
ND2013	14	NA	NA	WESTERN AUSTRALIA	U
ND2013	15	NA	NA	WESTERN AUSTRALIA	U
ND2013	16	NA	NA	WESTERN AUSTRALIA	U
ND2013	17	NA	NA	WESTERN AUSTRALIA	U
ND2013	18	NA	NA	WESTERN AUSTRALIA	U
ND2013	19	NA	NA	WESTERN AUSTRALIA	U
ND2013	20	NA	NA	WESTERN AUSTRALIA	U
ND2013	21	NA	NA	WESTERN AUSTRALIA	U
ND2013	22	NA	NA	WESTERN AUSTRALIA	U
ND2013	23	NA	NA	WESTERN AUSTRALIA	U
ND2013	24	NA	NA	WESTERN AUSTRALIA	U
ND2013	25	NA	NA	WESTERN AUSTRALIA	U
ND2013	26	NA	NA	WESTERN AUSTRALIA	U
ND2013	27	NA	NA	WESTERN AUSTRALIA	U
ND2013	28	NA	NA	WESTERN AUSTRALIA	U
ND2013	29	NA	NA	WESTERN AUSTRALIA	U
ND2013	30	NA	NA	WESTERN AUSTRALIA	U
ND2013	31	NA	NA	WESTERN AUSTRALIA	U
ND2013	32	NA	NA	WESTERN AUSTRALIA	U
ND2013	33	NA	NA	WESTERN AUSTRALIA	U
ND2013	34	NA	NA	WESTERN AUSTRALIA	U
ND2013	35	NA	NA	WESTERN AUSTRALIA	U
ND2013	36	NA	NA	WESTERN AUSTRALIA	U
ND2013	37	NA	NA	WESTERN AUSTRALIA	U
ND2013	38	NA	NA	WESTERN AUSTRALIA	U
ND2013	39	NA	NA	WESTERN AUSTRALIA	U
ND2013	40	NA	NA	WESTERN AUSTRALIA	U
ND2013	41	NA	NA	WESTERN AUSTRALIA	U
ND2013	42	NA	NA	WESTERN AUSTRALIA	U
ND2013	43	NA	NA	WESTERN AUSTRALIA	U
ND2013	44	NA	NA	WESTERN AUSTRALIA	U
ND2013	45	NA	NA	WESTERN AUSTRALIA	U
ND2013	46	NA	NA	WESTERN AUSTRALIA	U
ND2013	47	NA	NA	WESTERN AUSTRALIA	U
ND2013	48	NA	NA	WESTERN AUSTRALIA	U
ND29	0	12.5	NA	WESTERN AUSTRALIA	U
ND29	1	NA	NA	WESTERN AUSTRALIA	U
ND29	2	NA	NA	WESTERN AUSTRALIA	U
ND29	3	NA	NA	WESTERN AUSTRALIA	U
ND29	4	NA	NA	WESTERN AUSTRALIA	U
ND29	5	NA	NA	WESTERN AUSTRALIA	U
ND29	6	NA	NA	WESTERN AUSTRALIA	U
ND29	7	NA	NA	WESTERN AUSTRALIA	U
ND29	8	NA	NA	WESTERN AUSTRALIA	U
ND29	9	NA	NA	WESTERN AUSTRALIA	U
ND29	10	NA	NA	WESTERN AUSTRALIA	U
ND29	11	NA	NA	WESTERN AUSTRALIA	U
ND29	12	NA	NA	WESTERN AUSTRALIA	U
ND29	13	NA	NA	WESTERN AUSTRALIA	U
ND29	14	NA	NA	WESTERN AUSTRALIA	U
ND29	15	NA	NA	WESTERN AUSTRALIA	U
ND29	16	NA	NA	WESTERN AUSTRALIA	U
ND29	17	NA	NA	WESTERN AUSTRALIA	U
ND29	18	NA	NA	WESTERN AUSTRALIA	U
ND29	19	NA	NA	WESTERN AUSTRALIA	U
ND29	20	NA	NA	WESTERN AUSTRALIA	U
ND29	21	NA	NA	WESTERN AUSTRALIA	U
ND29	22	NA	NA	WESTERN AUSTRALIA	U
ND29	23	NA	NA	WESTERN AUSTRALIA	U
ND29	24	NA	NA	WESTERN AUSTRALIA	U
ND29	25	NA	NA	WESTERN AUSTRALIA	U
ND29	26	NA	NA	WESTERN AUSTRALIA	U
ND29	27	NA	NA	WESTERN AUSTRALIA	U
ND29	28	NA	NA	WESTERN AUSTRALIA	U
ND29	29	NA	NA	WESTERN AUSTRALIA	U
ND29	30	NA	NA	WESTERN AUSTRALIA	U
ND29	31	NA	NA	WESTERN AUSTRALIA	U
ND29	32	NA	NA	WESTERN AUSTRALIA	U
ND29	33	NA	NA	WESTERN AUSTRALIA	U
ND29	34	NA	NA	WESTERN AUSTRALIA	U
ND29	35	NA	NA	WESTERN AUSTRALIA	U
ND29	36	NA	NA	WESTERN AUSTRALIA	U
ND29	37	NA	NA	WESTERN AUSTRALIA	U
ND29	38	NA	NA	WESTERN AUSTRALIA	U
ND29	39	NA	NA	WESTERN AUSTRALIA	U
ND29	40	NA	NA	WESTERN AUSTRALIA	U
ND29	41	NA	NA	WESTERN AUSTRALIA	U
ND29	42	NA	NA	WESTERN AUSTRALIA	U
ND29	43	NA	NA	WESTERN AUSTRALIA	U
ND29	44	NA	NA	WESTERN AUSTRALIA	U
ND29	45	NA	NA	WESTERN AUSTRALIA	U
ND29	46	NA	NA	WESTERN AUSTRALIA	U
ND29	47	NA	NA	WESTERN AUSTRALIA	U
ND29	48	NA	NA	WESTERN AUSTRALIA	U
ND2018	0	12.9	NA	WESTERN AUSTRALIA	U
ND2018	1	NA	NA	WESTERN AUSTRALIA	U
ND2018	2	NA	NA	WESTERN AUSTRALIA	U
ND2018	3	NA	NA	WESTERN AUSTRALIA	U
ND2018	4	NA	NA	WESTERN AUSTRALIA	U
ND2018	5	NA	NA	WESTERN AUSTRALIA	U
ND2018	6	NA	NA	WESTERN AUSTRALIA	U
ND2018	7	NA	NA	WESTERN AUSTRALIA	U
ND2018	8	NA	NA	WESTERN AUSTRALIA	U
ND2018	9	NA	NA	WESTERN AUSTRALIA	U
ND2018	10	NA	NA	WESTERN AUSTRALIA	U
ND2018	11	NA	NA	WESTERN AUSTRALIA	U
ND2018	12	NA	NA	WESTERN AUSTRALIA	U
ND2018	13	NA	NA	WESTERN AUSTRALIA	U
ND2018	14	NA	NA	WESTERN AUSTRALIA	U
ND2018	15	NA	NA	WESTERN AUSTRALIA	U
ND2018	16	NA	NA	WESTERN AUSTRALIA	U
ND2018	17	NA	NA	WESTERN AUSTRALIA	U
ND2018	18	NA	NA	WESTERN AUSTRALIA	U
ND2018	19	NA	NA	WESTERN AUSTRALIA	U
ND2018	20	NA	NA	WESTERN AUSTRALIA	U
ND2018	21	NA	NA	WESTERN AUSTRALIA	U
ND2018	22	NA	NA	WESTERN AUSTRALIA	U
ND2018	23	NA	NA	WESTERN AUSTRALIA	U
ND2018	24	NA	NA	WESTERN AUSTRALIA	U
ND2018	25	NA	NA	WESTERN AUSTRALIA	U
ND2018	26	NA	NA	WESTERN AUSTRALIA	U
ND2018	27	NA	NA	WESTERN AUSTRALIA	U
ND2018	28	NA	NA	WESTERN AUSTRALIA	U
ND2018	29	NA	NA	WESTERN AUSTRALIA	U
ND2018	30	NA	NA	WESTERN AUSTRALIA	U
ND2018	31	NA	NA	WESTERN AUSTRALIA	U
ND2018	32	NA	NA	WESTERN AUSTRALIA	U
ND2018	33	NA	NA	WESTERN AUSTRALIA	U
ND2018	34	NA	NA	WESTERN AUSTRALIA	U
ND2018	35	NA	NA	WESTERN AUSTRALIA	U
ND2018	36	NA	NA	WESTERN AUSTRALIA	U
ND2018	37	NA	NA	WESTERN AUSTRALIA	U
ND2018	38	NA	NA	WESTERN AUSTRALIA	U
ND2018	39	NA	NA	WESTERN AUSTRALIA	U
ND2018	40	NA	NA	WESTERN AUSTRALIA	U
ND2018	41	NA	NA	WESTERN AUSTRALIA	U
ND2018	42	NA	NA	WESTERN AUSTRALIA	U
ND2018	43	NA	NA	WESTERN AUSTRALIA	U
ND2018	44	NA	NA	WESTERN AUSTRALIA	U
ND2018	45	NA	NA	WESTERN AUSTRALIA	U
ND2018	46	NA	NA	WESTERN AUSTRALIA	U
ND2018	47	NA	NA	WESTERN AUSTRALIA	U
ND2018	48	NA	NA	WESTERN AUSTRALIA	U
ND2021	0	14.1	NA	WESTERN AUSTRALIA	U
ND2021	1	NA	NA	WESTERN AUSTRALIA	U
ND2021	2	NA	NA	WESTERN AUSTRALIA	U
ND2021	3	NA	NA	WESTERN AUSTRALIA	U
ND2021	4	NA	NA	WESTERN AUSTRALIA	U
ND2021	5	NA	NA	WESTERN AUSTRALIA	U
ND2021	6	NA	NA	WESTERN AUSTRALIA	U
ND2021	7	NA	NA	WESTERN AUSTRALIA	U
ND2021	8	NA	NA	WESTERN AUSTRALIA	U
ND2021	9	NA	NA	WESTERN AUSTRALIA	U
ND2021	10	NA	NA	WESTERN AUSTRALIA	U
ND2021	11	NA	NA	WESTERN AUSTRALIA	U
ND2021	12	NA	NA	WESTERN AUSTRALIA	U
ND2021	13	NA	NA	WESTERN AUSTRALIA	U
ND2021	14	NA	NA	WESTERN AUSTRALIA	U
ND2021	15	NA	NA	WESTERN AUSTRALIA	U
ND2021	16	NA	NA	WESTERN AUSTRALIA	U
ND2021	17	NA	NA	WESTERN AUSTRALIA	U
ND2021	18	NA	NA	WESTERN AUSTRALIA	U
ND2021	19	NA	NA	WESTERN AUSTRALIA	U
ND2021	20	NA	NA	WESTERN AUSTRALIA	U
ND2021	21	NA	NA	WESTERN AUSTRALIA	U
ND2021	22	NA	NA	WESTERN AUSTRALIA	U
ND2021	23	NA	NA	WESTERN AUSTRALIA	U
ND2021	24	NA	NA	WESTERN AUSTRALIA	U
ND2021	25	NA	NA	WESTERN AUSTRALIA	U
ND2021	26	NA	NA	WESTERN AUSTRALIA	U
ND2021	27	NA	NA	WESTERN AUSTRALIA	U
ND2021	28	NA	NA	WESTERN AUSTRALIA	U
ND2021	29	NA	NA	WESTERN AUSTRALIA	U
ND2021	30	NA	NA	WESTERN AUSTRALIA	U
ND2021	31	NA	NA	WESTERN AUSTRALIA	U
ND2021	32	NA	NA	WESTERN AUSTRALIA	U
ND2021	33	NA	NA	WESTERN AUSTRALIA	U
ND2021	34	NA	NA	WESTERN AUSTRALIA	U
ND2021	35	NA	NA	WESTERN AUSTRALIA	U
ND2021	36	NA	NA	WESTERN AUSTRALIA	U
ND2021	37	NA	NA	WESTERN AUSTRALIA	U
ND2021	38	NA	NA	WESTERN AUSTRALIA	U
ND2021	39	NA	NA	WESTERN AUSTRALIA	U
ND2021	40	NA	NA	WESTERN AUSTRALIA	U
ND2021	41	NA	NA	WESTERN AUSTRALIA	U
ND2021	42	NA	NA	WESTERN AUSTRALIA	U
ND2021	43	NA	NA	WESTERN AUSTRALIA	U
ND2021	44	NA	NA	WESTERN AUSTRALIA	U
ND2021	45	NA	NA	WESTERN AUSTRALIA	U
ND2021	46	NA	NA	WESTERN AUSTRALIA	U
ND2021	47	NA	NA	WESTERN AUSTRALIA	U
ND2021	48	NA	NA	WESTERN AUSTRALIA	U
ND2014	0	16	NA	WESTERN AUSTRALIA	U
ND2014	1	NA	NA	WESTERN AUSTRALIA	U
ND2014	2	NA	NA	WESTERN AUSTRALIA	U
ND2014	3	NA	NA	WESTERN AUSTRALIA	U
ND2014	4	NA	NA	WESTERN AUSTRALIA	U
ND2014	5	NA	NA	WESTERN AUSTRALIA	U
ND2014	6	NA	NA	WESTERN AUSTRALIA	U
ND2014	7	NA	NA	WESTERN AUSTRALIA	U
ND2014	8	NA	NA	WESTERN AUSTRALIA	U
ND2014	9	NA	NA	WESTERN AUSTRALIA	U
ND2014	10	NA	NA	WESTERN AUSTRALIA	U
ND2014	11	NA	NA	WESTERN AUSTRALIA	U
ND2014	12	NA	NA	WESTERN AUSTRALIA	U
ND2014	13	NA	NA	WESTERN AUSTRALIA	U
ND2014	14	NA	NA	WESTERN AUSTRALIA	U
ND2014	15	NA	NA	WESTERN AUSTRALIA	U
ND2014	16	NA	NA	WESTERN AUSTRALIA	U
ND2014	17	NA	NA	WESTERN AUSTRALIA	U
ND2014	18	NA	NA	WESTERN AUSTRALIA	U
ND2014	19	NA	NA	WESTERN AUSTRALIA	U
ND2014	20	NA	NA	WESTERN AUSTRALIA	U
ND2014	21	NA	NA	WESTERN AUSTRALIA	U
ND2014	22	NA	NA	WESTERN AUSTRALIA	U
ND2014	23	NA	NA	WESTERN AUSTRALIA	U
ND2014	24	NA	NA	WESTERN AUSTRALIA	U
ND2014	25	NA	NA	WESTERN AUSTRALIA	U
ND2014	26	NA	NA	WESTERN AUSTRALIA	U
ND2014	27	NA	NA	WESTERN AUSTRALIA	U
ND2014	28	NA	NA	WESTERN AUSTRALIA	U
ND2014	29	NA	NA	WESTERN AUSTRALIA	U
ND2014	30	NA	NA	WESTERN AUSTRALIA	U
ND2014	31	NA	NA	WESTERN AUSTRALIA	U
ND2014	32	NA	NA	WESTERN AUSTRALIA	U
ND2014	33	NA	NA	WESTERN AUSTRALIA	U
ND2014	34	NA	NA	WESTERN AUSTRALIA	U
ND2014	35	NA	NA	WESTERN AUSTRALIA	U
ND2014	36	NA	NA	WESTERN AUSTRALIA	U
ND2014	37	NA	NA	WESTERN AUSTRALIA	U
ND2014	38	NA	NA	WESTERN AUSTRALIA	U
ND2014	39	NA	NA	WESTERN AUSTRALIA	U
ND2014	40	NA	NA	WESTERN AUSTRALIA	U
ND2014	41	NA	NA	WESTERN AUSTRALIA	U
ND2014	42	NA	NA	WESTERN AUSTRALIA	U
ND2014	43	NA	NA	WESTERN AUSTRALIA	U
ND2014	44	NA	NA	WESTERN AUSTRALIA	U
ND2014	45	NA	NA	WESTERN AUSTRALIA	U
ND2014	46	NA	NA	WESTERN AUSTRALIA	U
ND2014	47	NA	NA	WESTERN AUSTRALIA	U
ND2014	48	NA	NA	WESTERN AUSTRALIA	U
ND2023	0	17	NA	WESTERN AUSTRALIA	U
ND2023	1	NA	NA	WESTERN AUSTRALIA	U
ND2023	2	NA	NA	WESTERN AUSTRALIA	U
ND2023	3	NA	NA	WESTERN AUSTRALIA	U
ND2023	4	NA	NA	WESTERN AUSTRALIA	U
ND2023	5	NA	NA	WESTERN AUSTRALIA	U
ND2023	6	NA	NA	WESTERN AUSTRALIA	U
ND2023	7	NA	NA	WESTERN AUSTRALIA	U
ND2023	8	NA	NA	WESTERN AUSTRALIA	U
ND2023	9	NA	NA	WESTERN AUSTRALIA	U
ND2023	10	NA	NA	WESTERN AUSTRALIA	U
ND2023	11	NA	NA	WESTERN AUSTRALIA	U
ND2023	12	NA	NA	WESTERN AUSTRALIA	U
ND2023	13	NA	NA	WESTERN AUSTRALIA	U
ND2023	14	NA	NA	WESTERN AUSTRALIA	U
ND2023	15	NA	NA	WESTERN AUSTRALIA	U
ND2023	16	NA	NA	WESTERN AUSTRALIA	U
ND2023	17	NA	NA	WESTERN AUSTRALIA	U
ND2023	18	NA	NA	WESTERN AUSTRALIA	U
ND2023	19	NA	NA	WESTERN AUSTRALIA	U
ND2023	20	NA	NA	WESTERN AUSTRALIA	U
ND2023	21	NA	NA	WESTERN AUSTRALIA	U
ND2023	22	NA	NA	WESTERN AUSTRALIA	U
ND2023	23	NA	NA	WESTERN AUSTRALIA	U
ND2023	24	NA	NA	WESTERN AUSTRALIA	U
ND2023	25	NA	NA	WESTERN AUSTRALIA	U
ND2023	26	NA	NA	WESTERN AUSTRALIA	U
ND2023	27	NA	NA	WESTERN AUSTRALIA	U
ND2023	28	NA	NA	WESTERN AUSTRALIA	U
ND2023	29	NA	NA	WESTERN AUSTRALIA	U
ND2023	30	NA	NA	WESTERN AUSTRALIA	U
ND2023	31	NA	NA	WESTERN AUSTRALIA	U
ND2023	32	NA	NA	WESTERN AUSTRALIA	U
ND2023	33	NA	NA	WESTERN AUSTRALIA	U
ND2023	34	NA	NA	WESTERN AUSTRALIA	U
ND2023	35	NA	NA	WESTERN AUSTRALIA	U
ND2023	36	NA	NA	WESTERN AUSTRALIA	U
ND2023	37	NA	NA	WESTERN AUSTRALIA	U
ND2023	38	NA	NA	WESTERN AUSTRALIA	U
ND2023	39	NA	NA	WESTERN AUSTRALIA	U
ND2023	40	NA	NA	WESTERN AUSTRALIA	U
ND2023	41	NA	NA	WESTERN AUSTRALIA	U
ND2023	42	NA	NA	WESTERN AUSTRALIA	U
ND2023	43	NA	NA	WESTERN AUSTRALIA	U
ND2023	44	NA	NA	WESTERN AUSTRALIA	U
ND2023	45	NA	NA	WESTERN AUSTRALIA	U
ND2023	46	NA	NA	WESTERN AUSTRALIA	U
ND2023	47	NA	NA	WESTERN AUSTRALIA	U
ND2023	48	NA	NA	WESTERN AUSTRALIA	U
cND38	0	NA	NA	EASTERN AUSTRALIA	U
cND38	1	17.3	11.3	EASTERN AUSTRALIA	U
cND38	2	NA	NA	EASTERN AUSTRALIA	U
cND38	3	NA	NA	EASTERN AUSTRALIA	U
cND38	4	NA	NA	EASTERN AUSTRALIA	U
cND38	5	NA	NA	EASTERN AUSTRALIA	U
cND38	6	NA	NA	EASTERN AUSTRALIA	U
cND38	7	NA	NA	EASTERN AUSTRALIA	U
cND38	8	NA	NA	EASTERN AUSTRALIA	U
cND38	9	NA	NA	EASTERN AUSTRALIA	U
cND38	10	NA	NA	EASTERN AUSTRALIA	U
cND38	11	NA	NA	EASTERN AUSTRALIA	U
cND38	12	NA	NA	EASTERN AUSTRALIA	U
cND38	13	NA	NA	EASTERN AUSTRALIA	U
cND38	14	NA	NA	EASTERN AUSTRALIA	U
cND38	15	NA	NA	EASTERN AUSTRALIA	U
cND38	16	NA	NA	EASTERN AUSTRALIA	U
cND38	17	NA	NA	EASTERN AUSTRALIA	U
cND38	18	NA	NA	EASTERN AUSTRALIA	U
cND38	19	NA	NA	EASTERN AUSTRALIA	U
cND38	20	NA	NA	EASTERN AUSTRALIA	U
cND38	21	NA	NA	EASTERN AUSTRALIA	U
cND38	22	NA	NA	EASTERN AUSTRALIA	U
cND38	23	NA	NA	EASTERN AUSTRALIA	U
cND38	24	NA	NA	EASTERN AUSTRALIA	U
cND38	25	NA	NA	EASTERN AUSTRALIA	U
cND38	26	NA	NA	EASTERN AUSTRALIA	U
cND38	27	NA	NA	EASTERN AUSTRALIA	U
cND38	28	NA	NA	EASTERN AUSTRALIA	U
cND38	29	NA	NA	EASTERN AUSTRALIA	U
cND38	30	NA	NA	EASTERN AUSTRALIA	U
cND38	31	NA	NA	EASTERN AUSTRALIA	U
cND38	32	NA	NA	EASTERN AUSTRALIA	U
cND38	33	NA	NA	EASTERN AUSTRALIA	U
cND38	34	NA	NA	EASTERN AUSTRALIA	U
cND38	35	NA	NA	EASTERN AUSTRALIA	U
cND38	36	NA	NA	EASTERN AUSTRALIA	U
cND38	37	NA	NA	EASTERN AUSTRALIA	U
cND38	38	NA	NA	EASTERN AUSTRALIA	U
cND38	39	NA	NA	EASTERN AUSTRALIA	U
cND38	40	NA	NA	EASTERN AUSTRALIA	U
cND38	41	NA	NA	EASTERN AUSTRALIA	U
cND38	42	NA	NA	EASTERN AUSTRALIA	U
cND38	43	NA	NA	EASTERN AUSTRALIA	U
cND38	44	NA	NA	EASTERN AUSTRALIA	U
cND38	45	NA	NA	EASTERN AUSTRALIA	U
cND38	46	NA	NA	EASTERN AUSTRALIA	U
cND38	47	NA	NA	EASTERN AUSTRALIA	U
cND38	48	NA	NA	EASTERN AUSTRALIA	U
ND2	0	NA	NA	WESTERN AUSTRALIA	U
ND2	1	18	12.04	WESTERN AUSTRALIA	U
ND2	2	NA	NA	WESTERN AUSTRALIA	U
ND2	3	NA	NA	WESTERN AUSTRALIA	U
ND2	4	NA	NA	WESTERN AUSTRALIA	U
ND2	5	NA	NA	WESTERN AUSTRALIA	U
ND2	6	NA	NA	WESTERN AUSTRALIA	U
ND2	7	NA	NA	WESTERN AUSTRALIA	U
ND2	8	NA	NA	WESTERN AUSTRALIA	U
ND2	9	NA	NA	WESTERN AUSTRALIA	U
ND2	10	NA	NA	WESTERN AUSTRALIA	U
ND2	11	NA	NA	WESTERN AUSTRALIA	U
ND2	12	NA	NA	WESTERN AUSTRALIA	U
ND2	13	NA	NA	WESTERN AUSTRALIA	U
ND2	14	NA	NA	WESTERN AUSTRALIA	U
ND2	15	NA	NA	WESTERN AUSTRALIA	U
ND2	16	NA	NA	WESTERN AUSTRALIA	U
ND2	17	NA	NA	WESTERN AUSTRALIA	U
ND2	18	NA	NA	WESTERN AUSTRALIA	U
ND2	19	NA	NA	WESTERN AUSTRALIA	U
ND2	20	NA	NA	WESTERN AUSTRALIA	U
ND2	21	NA	NA	WESTERN AUSTRALIA	U
ND2	22	NA	NA	WESTERN AUSTRALIA	U
ND2	23	NA	NA	WESTERN AUSTRALIA	U
ND2	24	NA	NA	WESTERN AUSTRALIA	U
ND2	25	NA	NA	WESTERN AUSTRALIA	U
ND2	26	NA	NA	WESTERN AUSTRALIA	U
ND2	27	NA	NA	WESTERN AUSTRALIA	U
ND2	28	NA	NA	WESTERN AUSTRALIA	U
ND2	29	NA	NA	WESTERN AUSTRALIA	U
ND2	30	NA	NA	WESTERN AUSTRALIA	U
ND2	31	NA	NA	WESTERN AUSTRALIA	U
ND2	32	NA	NA	WESTERN AUSTRALIA	U
ND2	33	NA	NA	WESTERN AUSTRALIA	U
ND2	34	NA	NA	WESTERN AUSTRALIA	U
ND2	35	NA	NA	WESTERN AUSTRALIA	U
ND2	36	NA	NA	WESTERN AUSTRALIA	U
ND2	37	NA	NA	WESTERN AUSTRALIA	U
ND2	38	NA	NA	WESTERN AUSTRALIA	U
ND2	39	NA	NA	WESTERN AUSTRALIA	U
ND2	40	NA	NA	WESTERN AUSTRALIA	U
ND2	41	NA	NA	WESTERN AUSTRALIA	U
ND2	42	NA	NA	WESTERN AUSTRALIA	U
ND2	43	NA	NA	WESTERN AUSTRALIA	U
ND2	44	NA	NA	WESTERN AUSTRALIA	U
ND2	45	NA	NA	WESTERN AUSTRALIA	U
ND2	46	NA	NA	WESTERN AUSTRALIA	U
ND2	47	NA	NA	WESTERN AUSTRALIA	U
ND2	48	NA	NA	WESTERN AUSTRALIA	U
cND41	0	NA	NA	Gulf of Carpentaria	U
cND41	1	15.3	9.33	Gulf of Carpentaria	U
cND41	2	NA	NA	Gulf of Carpentaria	U
cND41	3	NA	NA	Gulf of Carpentaria	U
cND41	4	NA	NA	Gulf of Carpentaria	U
cND41	5	NA	NA	Gulf of Carpentaria	U
cND41	6	NA	NA	Gulf of Carpentaria	U
cND41	7	NA	NA	Gulf of Carpentaria	U
cND41	8	NA	NA	Gulf of Carpentaria	U
cND41	9	NA	NA	Gulf of Carpentaria	U
cND41	10	NA	NA	Gulf of Carpentaria	U
cND41	11	NA	NA	Gulf of Carpentaria	U
cND41	12	NA	NA	Gulf of Carpentaria	U
cND41	13	NA	NA	Gulf of Carpentaria	U
cND41	14	NA	NA	Gulf of Carpentaria	U
cND41	15	NA	NA	Gulf of Carpentaria	U
cND41	16	NA	NA	Gulf of Carpentaria	U
cND41	17	NA	NA	Gulf of Carpentaria	U
cND41	18	NA	NA	Gulf of Carpentaria	U
cND41	19	NA	NA	Gulf of Carpentaria	U
cND41	20	NA	NA	Gulf of Carpentaria	U
cND41	21	NA	NA	Gulf of Carpentaria	U
cND41	22	NA	NA	Gulf of Carpentaria	U
cND41	23	NA	NA	Gulf of Carpentaria	U
cND41	24	NA	NA	Gulf of Carpentaria	U
cND41	25	NA	NA	Gulf of Carpentaria	U
cND41	26	NA	NA	Gulf of Carpentaria	U
cND41	27	NA	NA	Gulf of Carpentaria	U
cND41	28	NA	NA	Gulf of Carpentaria	U
cND41	29	NA	NA	Gulf of Carpentaria	U
cND41	30	NA	NA	Gulf of Carpentaria	U
cND41	31	NA	NA	Gulf of Carpentaria	U
cND41	32	NA	NA	Gulf of Carpentaria	U
cND41	33	NA	NA	Gulf of Carpentaria	U
cND41	34	NA	NA	Gulf of Carpentaria	U
cND41	35	NA	NA	Gulf of Carpentaria	U
cND41	36	NA	NA	Gulf of Carpentaria	U
cND41	37	NA	NA	Gulf of Carpentaria	U
cND41	38	NA	NA	Gulf of Carpentaria	U
cND41	39	NA	NA	Gulf of Carpentaria	U
cND41	40	NA	NA	Gulf of Carpentaria	U
cND41	41	NA	NA	Gulf of Carpentaria	U
cND41	42	NA	NA	Gulf of Carpentaria	U
cND41	43	NA	NA	Gulf of Carpentaria	U
cND41	44	NA	NA	Gulf of Carpentaria	U
cND41	45	NA	NA	Gulf of Carpentaria	U
cND41	46	NA	NA	Gulf of Carpentaria	U
cND41	47	NA	NA	Gulf of Carpentaria	U
cND41	48	NA	NA	Gulf of Carpentaria	U
ND13	0	NA	NA	EASTERN AUSTRALIA	U
ND13	1	17.3	11.32	EASTERN AUSTRALIA	U
ND13	2	21.3	3.99	EASTERN AUSTRALIA	U
ND13	3	NA	NA	EASTERN AUSTRALIA	U
ND13	4	NA	NA	EASTERN AUSTRALIA	U
ND13	5	NA	NA	EASTERN AUSTRALIA	U
ND13	6	NA	NA	EASTERN AUSTRALIA	U
ND13	7	NA	NA	EASTERN AUSTRALIA	U
ND13	8	NA	NA	EASTERN AUSTRALIA	U
ND13	9	NA	NA	EASTERN AUSTRALIA	U
ND13	10	NA	NA	EASTERN AUSTRALIA	U
ND13	11	NA	NA	EASTERN AUSTRALIA	U
ND13	12	NA	NA	EASTERN AUSTRALIA	U
ND13	13	NA	NA	EASTERN AUSTRALIA	U
ND13	14	NA	NA	EASTERN AUSTRALIA	U
ND13	15	NA	NA	EASTERN AUSTRALIA	U
ND13	16	NA	NA	EASTERN AUSTRALIA	U
ND13	17	NA	NA	EASTERN AUSTRALIA	U
ND13	18	NA	NA	EASTERN AUSTRALIA	U
ND13	19	NA	NA	EASTERN AUSTRALIA	U
ND13	20	NA	NA	EASTERN AUSTRALIA	U
ND13	21	NA	NA	EASTERN AUSTRALIA	U
ND13	22	NA	NA	EASTERN AUSTRALIA	U
ND13	23	NA	NA	EASTERN AUSTRALIA	U
ND13	24	NA	NA	EASTERN AUSTRALIA	U
ND13	25	NA	NA	EASTERN AUSTRALIA	U
ND13	26	NA	NA	EASTERN AUSTRALIA	U
ND13	27	NA	NA	EASTERN AUSTRALIA	U
ND13	28	NA	NA	EASTERN AUSTRALIA	U
ND13	29	NA	NA	EASTERN AUSTRALIA	U
ND13	30	NA	NA	EASTERN AUSTRALIA	U
ND13	31	NA	NA	EASTERN AUSTRALIA	U
ND13	32	NA	NA	EASTERN AUSTRALIA	U
ND13	33	NA	NA	EASTERN AUSTRALIA	U
ND13	34	NA	NA	EASTERN AUSTRALIA	U
ND13	35	NA	NA	EASTERN AUSTRALIA	U
ND13	36	NA	NA	EASTERN AUSTRALIA	U
ND13	37	NA	NA	EASTERN AUSTRALIA	U
ND13	38	NA	NA	EASTERN AUSTRALIA	U
ND13	39	NA	NA	EASTERN AUSTRALIA	U
ND13	40	NA	NA	EASTERN AUSTRALIA	U
ND13	41	NA	NA	EASTERN AUSTRALIA	U
ND13	42	NA	NA	EASTERN AUSTRALIA	U
ND13	43	NA	NA	EASTERN AUSTRALIA	U
ND13	44	NA	NA	EASTERN AUSTRALIA	U
ND13	45	NA	NA	EASTERN AUSTRALIA	U
ND13	46	NA	NA	EASTERN AUSTRALIA	U
ND13	47	NA	NA	EASTERN AUSTRALIA	U
ND13	48	NA	NA	EASTERN AUSTRALIA	U
cND35	0	NA	NA	EASTERN AUSTRALIA	U
cND35	1	17.8	11.78	EASTERN AUSTRALIA	U
cND35	2	NA	NA	EASTERN AUSTRALIA	U
cND35	3	NA	NA	EASTERN AUSTRALIA	U
cND35	4	NA	NA	EASTERN AUSTRALIA	U
cND35	5	NA	NA	EASTERN AUSTRALIA	U
cND35	6	NA	NA	EASTERN AUSTRALIA	U
cND35	7	NA	NA	EASTERN AUSTRALIA	U
cND35	8	NA	NA	EASTERN AUSTRALIA	U
cND35	9	NA	NA	EASTERN AUSTRALIA	U
cND35	10	NA	NA	EASTERN AUSTRALIA	U
cND35	11	NA	NA	EASTERN AUSTRALIA	U
cND35	12	NA	NA	EASTERN AUSTRALIA	U
cND35	13	NA	NA	EASTERN AUSTRALIA	U
cND35	14	NA	NA	EASTERN AUSTRALIA	U
cND35	15	NA	NA	EASTERN AUSTRALIA	U
cND35	16	NA	NA	EASTERN AUSTRALIA	U
cND35	17	NA	NA	EASTERN AUSTRALIA	U
cND35	18	NA	NA	EASTERN AUSTRALIA	U
cND35	19	NA	NA	EASTERN AUSTRALIA	U
cND35	20	NA	NA	EASTERN AUSTRALIA	U
cND35	21	NA	NA	EASTERN AUSTRALIA	U
cND35	22	NA	NA	EASTERN AUSTRALIA	U
cND35	23	NA	NA	EASTERN AUSTRALIA	U
cND35	24	NA	NA	EASTERN AUSTRALIA	U
cND35	25	NA	NA	EASTERN AUSTRALIA	U
cND35	26	NA	NA	EASTERN AUSTRALIA	U
cND35	27	NA	NA	EASTERN AUSTRALIA	U
cND35	28	NA	NA	EASTERN AUSTRALIA	U
cND35	29	NA	NA	EASTERN AUSTRALIA	U
cND35	30	NA	NA	EASTERN AUSTRALIA	U
cND35	31	NA	NA	EASTERN AUSTRALIA	U
cND35	32	NA	NA	EASTERN AUSTRALIA	U
cND35	33	NA	NA	EASTERN AUSTRALIA	U
cND35	34	NA	NA	EASTERN AUSTRALIA	U
cND35	35	NA	NA	EASTERN AUSTRALIA	U
cND35	36	NA	NA	EASTERN AUSTRALIA	U
cND35	37	NA	NA	EASTERN AUSTRALIA	U
cND35	38	NA	NA	EASTERN AUSTRALIA	U
cND35	39	NA	NA	EASTERN AUSTRALIA	U
cND35	40	NA	NA	EASTERN AUSTRALIA	U
cND35	41	NA	NA	EASTERN AUSTRALIA	U
cND35	42	NA	NA	EASTERN AUSTRALIA	U
cND35	43	NA	NA	EASTERN AUSTRALIA	U
cND35	44	NA	NA	EASTERN AUSTRALIA	U
cND35	45	NA	NA	EASTERN AUSTRALIA	U
cND35	46	NA	NA	EASTERN AUSTRALIA	U
cND35	47	NA	NA	EASTERN AUSTRALIA	U
cND35	48	NA	NA	EASTERN AUSTRALIA	U
cND44	0	NA	NA	EASTERN AUSTRALIA	U
cND44	1	22.2	16.15	EASTERN AUSTRALIA	U
cND44	2	NA	NA	EASTERN AUSTRALIA	U
cND44	3	NA	NA	EASTERN AUSTRALIA	U
cND44	4	NA	NA	EASTERN AUSTRALIA	U
cND44	5	NA	NA	EASTERN AUSTRALIA	U
cND44	6	NA	NA	EASTERN AUSTRALIA	U
cND44	7	NA	NA	EASTERN AUSTRALIA	U
cND44	8	NA	NA	EASTERN AUSTRALIA	U
cND44	9	NA	NA	EASTERN AUSTRALIA	U
cND44	10	NA	NA	EASTERN AUSTRALIA	U
cND44	11	NA	NA	EASTERN AUSTRALIA	U
cND44	12	NA	NA	EASTERN AUSTRALIA	U
cND44	13	NA	NA	EASTERN AUSTRALIA	U
cND44	14	NA	NA	EASTERN AUSTRALIA	U
cND44	15	NA	NA	EASTERN AUSTRALIA	U
cND44	16	NA	NA	EASTERN AUSTRALIA	U
cND44	17	NA	NA	EASTERN AUSTRALIA	U
cND44	18	NA	NA	EASTERN AUSTRALIA	U
cND44	19	NA	NA	EASTERN AUSTRALIA	U
cND44	20	NA	NA	EASTERN AUSTRALIA	U
cND44	21	NA	NA	EASTERN AUSTRALIA	U
cND44	22	NA	NA	EASTERN AUSTRALIA	U
cND44	23	NA	NA	EASTERN AUSTRALIA	U
cND44	24	NA	NA	EASTERN AUSTRALIA	U
cND44	25	NA	NA	EASTERN AUSTRALIA	U
cND44	26	NA	NA	EASTERN AUSTRALIA	U
cND44	27	NA	NA	EASTERN AUSTRALIA	U
cND44	28	NA	NA	EASTERN AUSTRALIA	U
cND44	29	NA	NA	EASTERN AUSTRALIA	U
cND44	30	NA	NA	EASTERN AUSTRALIA	U
cND44	31	NA	NA	EASTERN AUSTRALIA	U
cND44	32	NA	NA	EASTERN AUSTRALIA	U
cND44	33	NA	NA	EASTERN AUSTRALIA	U
cND44	34	NA	NA	EASTERN AUSTRALIA	U
cND44	35	NA	NA	EASTERN AUSTRALIA	U
cND44	36	NA	NA	EASTERN AUSTRALIA	U
cND44	37	NA	NA	EASTERN AUSTRALIA	U
cND44	38	NA	NA	EASTERN AUSTRALIA	U
cND44	39	NA	NA	EASTERN AUSTRALIA	U
cND44	40	NA	NA	EASTERN AUSTRALIA	U
cND44	41	NA	NA	EASTERN AUSTRALIA	U
cND44	42	NA	NA	EASTERN AUSTRALIA	U
cND44	43	NA	NA	EASTERN AUSTRALIA	U
cND44	44	NA	NA	EASTERN AUSTRALIA	U
cND44	45	NA	NA	EASTERN AUSTRALIA	U
cND44	46	NA	NA	EASTERN AUSTRALIA	U
cND44	47	NA	NA	EASTERN AUSTRALIA	U
cND44	48	NA	NA	EASTERN AUSTRALIA	U
cND39	0	NA	NA	Gulf of Carpentaria	U
cND39	1	19	12.99	Gulf of Carpentaria	U
cND39	2	NA	NA	Gulf of Carpentaria	U
cND39	3	NA	NA	Gulf of Carpentaria	U
cND39	4	NA	NA	Gulf of Carpentaria	U
cND39	5	NA	NA	Gulf of Carpentaria	U
cND39	6	NA	NA	Gulf of Carpentaria	U
cND39	7	NA	NA	Gulf of Carpentaria	U
cND39	8	NA	NA	Gulf of Carpentaria	U
cND39	9	NA	NA	Gulf of Carpentaria	U
cND39	10	NA	NA	Gulf of Carpentaria	U
cND39	11	NA	NA	Gulf of Carpentaria	U
cND39	12	NA	NA	Gulf of Carpentaria	U
cND39	13	NA	NA	Gulf of Carpentaria	U
cND39	14	NA	NA	Gulf of Carpentaria	U
cND39	15	NA	NA	Gulf of Carpentaria	U
cND39	16	NA	NA	Gulf of Carpentaria	U
cND39	17	NA	NA	Gulf of Carpentaria	U
cND39	18	NA	NA	Gulf of Carpentaria	U
cND39	19	NA	NA	Gulf of Carpentaria	U
cND39	20	NA	NA	Gulf of Carpentaria	U
cND39	21	NA	NA	Gulf of Carpentaria	U
cND39	22	NA	NA	Gulf of Carpentaria	U
cND39	23	NA	NA	Gulf of Carpentaria	U
cND39	24	NA	NA	Gulf of Carpentaria	U
cND39	25	NA	NA	Gulf of Carpentaria	U
cND39	26	NA	NA	Gulf of Carpentaria	U
cND39	27	NA	NA	Gulf of Carpentaria	U
cND39	28	NA	NA	Gulf of Carpentaria	U
cND39	29	NA	NA	Gulf of Carpentaria	U
cND39	30	NA	NA	Gulf of Carpentaria	U
cND39	31	NA	NA	Gulf of Carpentaria	U
cND39	32	NA	NA	Gulf of Carpentaria	U
cND39	33	NA	NA	Gulf of Carpentaria	U
cND39	34	NA	NA	Gulf of Carpentaria	U
cND39	35	NA	NA	Gulf of Carpentaria	U
cND39	36	NA	NA	Gulf of Carpentaria	U
cND39	37	NA	NA	Gulf of Carpentaria	U
cND39	38	NA	NA	Gulf of Carpentaria	U
cND39	39	NA	NA	Gulf of Carpentaria	U
cND39	40	NA	NA	Gulf of Carpentaria	U
cND39	41	NA	NA	Gulf of Carpentaria	U
cND39	42	NA	NA	Gulf of Carpentaria	U
cND39	43	NA	NA	Gulf of Carpentaria	U
cND39	44	NA	NA	Gulf of Carpentaria	U
cND39	45	NA	NA	Gulf of Carpentaria	U
cND39	46	NA	NA	Gulf of Carpentaria	U
cND39	47	NA	NA	Gulf of Carpentaria	U
cND39	48	NA	NA	Gulf of Carpentaria	U
ND14	0	NA	NA	EASTERN AUSTRALIA	U
ND14	1	19.2	13.23	EASTERN AUSTRALIA	U
ND14	2	23	NA	EASTERN AUSTRALIA	U
ND14	3	NA	NA	EASTERN AUSTRALIA	U
ND14	4	NA	NA	EASTERN AUSTRALIA	U
ND14	5	NA	NA	EASTERN AUSTRALIA	U
ND14	6	NA	NA	EASTERN AUSTRALIA	U
ND14	7	NA	NA	EASTERN AUSTRALIA	U
ND14	8	NA	NA	EASTERN AUSTRALIA	U
ND14	9	NA	NA	EASTERN AUSTRALIA	U
ND14	10	NA	NA	EASTERN AUSTRALIA	U
ND14	11	NA	NA	EASTERN AUSTRALIA	U
ND14	12	NA	NA	EASTERN AUSTRALIA	U
ND14	13	NA	NA	EASTERN AUSTRALIA	U
ND14	14	NA	NA	EASTERN AUSTRALIA	U
ND14	15	NA	NA	EASTERN AUSTRALIA	U
ND14	16	NA	NA	EASTERN AUSTRALIA	U
ND14	17	NA	NA	EASTERN AUSTRALIA	U
ND14	18	NA	NA	EASTERN AUSTRALIA	U
ND14	19	NA	NA	EASTERN AUSTRALIA	U
ND14	20	NA	NA	EASTERN AUSTRALIA	U
ND14	21	NA	NA	EASTERN AUSTRALIA	U
ND14	22	NA	NA	EASTERN AUSTRALIA	U
ND14	23	NA	NA	EASTERN AUSTRALIA	U
ND14	24	NA	NA	EASTERN AUSTRALIA	U
ND14	25	NA	NA	EASTERN AUSTRALIA	U
ND14	26	NA	NA	EASTERN AUSTRALIA	U
ND14	27	NA	NA	EASTERN AUSTRALIA	U
ND14	28	NA	NA	EASTERN AUSTRALIA	U
ND14	29	NA	NA	EASTERN AUSTRALIA	U
ND14	30	NA	NA	EASTERN AUSTRALIA	U
ND14	31	NA	NA	EASTERN AUSTRALIA	U
ND14	32	NA	NA	EASTERN AUSTRALIA	U
ND14	33	NA	NA	EASTERN AUSTRALIA	U
ND14	34	NA	NA	EASTERN AUSTRALIA	U
ND14	35	NA	NA	EASTERN AUSTRALIA	U
ND14	36	NA	NA	EASTERN AUSTRALIA	U
ND14	37	NA	NA	EASTERN AUSTRALIA	U
ND14	38	NA	NA	EASTERN AUSTRALIA	U
ND14	39	NA	NA	EASTERN AUSTRALIA	U
ND14	40	NA	NA	EASTERN AUSTRALIA	U
ND14	41	NA	NA	EASTERN AUSTRALIA	U
ND14	42	NA	NA	EASTERN AUSTRALIA	U
ND14	43	NA	NA	EASTERN AUSTRALIA	U
ND14	44	NA	NA	EASTERN AUSTRALIA	U
ND14	45	NA	NA	EASTERN AUSTRALIA	U
ND14	46	NA	NA	EASTERN AUSTRALIA	U
ND14	47	NA	NA	EASTERN AUSTRALIA	U
ND14	48	NA	NA	EASTERN AUSTRALIA	U
cND33	0	NA	NA	Gulf of Carpentaria	U
cND33	1	26.3	20.27	Gulf of Carpentaria	U
cND33	2	NA	NA	Gulf of Carpentaria	U
cND33	3	NA	NA	Gulf of Carpentaria	U
cND33	4	NA	NA	Gulf of Carpentaria	U
cND33	5	NA	NA	Gulf of Carpentaria	U
cND33	6	NA	NA	Gulf of Carpentaria	U
cND33	7	NA	NA	Gulf of Carpentaria	U
cND33	8	NA	NA	Gulf of Carpentaria	U
cND33	9	NA	NA	Gulf of Carpentaria	U
cND33	10	NA	NA	Gulf of Carpentaria	U
cND33	11	NA	NA	Gulf of Carpentaria	U
cND33	12	NA	NA	Gulf of Carpentaria	U
cND33	13	NA	NA	Gulf of Carpentaria	U
cND33	14	NA	NA	Gulf of Carpentaria	U
cND33	15	NA	NA	Gulf of Carpentaria	U
cND33	16	NA	NA	Gulf of Carpentaria	U
cND33	17	NA	NA	Gulf of Carpentaria	U
cND33	18	NA	NA	Gulf of Carpentaria	U
cND33	19	NA	NA	Gulf of Carpentaria	U
cND33	20	NA	NA	Gulf of Carpentaria	U
cND33	21	NA	NA	Gulf of Carpentaria	U
cND33	22	NA	NA	Gulf of Carpentaria	U
cND33	23	NA	NA	Gulf of Carpentaria	U
cND33	24	NA	NA	Gulf of Carpentaria	U
cND33	25	NA	NA	Gulf of Carpentaria	U
cND33	26	NA	NA	Gulf of Carpentaria	U
cND33	27	NA	NA	Gulf of Carpentaria	U
cND33	28	NA	NA	Gulf of Carpentaria	U
cND33	29	NA	NA	Gulf of Carpentaria	U
cND33	30	NA	NA	Gulf of Carpentaria	U
cND33	31	NA	NA	Gulf of Carpentaria	U
cND33	32	NA	NA	Gulf of Carpentaria	U
cND33	33	NA	NA	Gulf of Carpentaria	U
cND33	34	NA	NA	Gulf of Carpentaria	U
cND33	35	NA	NA	Gulf of Carpentaria	U
cND33	36	NA	NA	Gulf of Carpentaria	U
cND33	37	NA	NA	Gulf of Carpentaria	U
cND33	38	NA	NA	Gulf of Carpentaria	U
cND33	39	NA	NA	Gulf of Carpentaria	U
cND33	40	NA	NA	Gulf of Carpentaria	U
cND33	41	NA	NA	Gulf of Carpentaria	U
cND33	42	NA	NA	Gulf of Carpentaria	U
cND33	43	NA	NA	Gulf of Carpentaria	U
cND33	44	NA	NA	Gulf of Carpentaria	U
cND33	45	NA	NA	Gulf of Carpentaria	U
cND33	46	NA	NA	Gulf of Carpentaria	U
cND33	47	NA	NA	Gulf of Carpentaria	U
cND33	48	NA	NA	Gulf of Carpentaria	U
cND34	0	NA	NA	EASTERN AUSTRALIA	U
cND34	1	29	23.04	EASTERN AUSTRALIA	U
cND34	2	NA	NA	EASTERN AUSTRALIA	U
cND34	3	NA	NA	EASTERN AUSTRALIA	U
cND34	4	NA	NA	EASTERN AUSTRALIA	U
cND34	5	NA	NA	EASTERN AUSTRALIA	U
cND34	6	NA	NA	EASTERN AUSTRALIA	U
cND34	7	NA	NA	EASTERN AUSTRALIA	U
cND34	8	NA	NA	EASTERN AUSTRALIA	U
cND34	9	NA	NA	EASTERN AUSTRALIA	U
cND34	10	NA	NA	EASTERN AUSTRALIA	U
cND34	11	NA	NA	EASTERN AUSTRALIA	U
cND34	12	NA	NA	EASTERN AUSTRALIA	U
cND34	13	NA	NA	EASTERN AUSTRALIA	U
cND34	14	NA	NA	EASTERN AUSTRALIA	U
cND34	15	NA	NA	EASTERN AUSTRALIA	U
cND34	16	NA	NA	EASTERN AUSTRALIA	U
cND34	17	NA	NA	EASTERN AUSTRALIA	U
cND34	18	NA	NA	EASTERN AUSTRALIA	U
cND34	19	NA	NA	EASTERN AUSTRALIA	U
cND34	20	NA	NA	EASTERN AUSTRALIA	U
cND34	21	NA	NA	EASTERN AUSTRALIA	U
cND34	22	NA	NA	EASTERN AUSTRALIA	U
cND34	23	NA	NA	EASTERN AUSTRALIA	U
cND34	24	NA	NA	EASTERN AUSTRALIA	U
cND34	25	NA	NA	EASTERN AUSTRALIA	U
cND34	26	NA	NA	EASTERN AUSTRALIA	U
cND34	27	NA	NA	EASTERN AUSTRALIA	U
cND34	28	NA	NA	EASTERN AUSTRALIA	U
cND34	29	NA	NA	EASTERN AUSTRALIA	U
cND34	30	NA	NA	EASTERN AUSTRALIA	U
cND34	31	NA	NA	EASTERN AUSTRALIA	U
cND34	32	NA	NA	EASTERN AUSTRALIA	U
cND34	33	NA	NA	EASTERN AUSTRALIA	U
cND34	34	NA	NA	EASTERN AUSTRALIA	U
cND34	35	NA	NA	EASTERN AUSTRALIA	U
cND34	36	NA	NA	EASTERN AUSTRALIA	U
cND34	37	NA	NA	EASTERN AUSTRALIA	U
cND34	38	NA	NA	EASTERN AUSTRALIA	U
cND34	39	NA	NA	EASTERN AUSTRALIA	U
cND34	40	NA	NA	EASTERN AUSTRALIA	U
cND34	41	NA	NA	EASTERN AUSTRALIA	U
cND34	42	NA	NA	EASTERN AUSTRALIA	U
cND34	43	NA	NA	EASTERN AUSTRALIA	U
cND34	44	NA	NA	EASTERN AUSTRALIA	U
cND34	45	NA	NA	EASTERN AUSTRALIA	U
cND34	46	NA	NA	EASTERN AUSTRALIA	U
cND34	47	NA	NA	EASTERN AUSTRALIA	U
cND34	48	NA	NA	EASTERN AUSTRALIA	U
ND986	0	NA	NA	EASTERN AUSTRALIA	U
ND986	1	22.8	16.83	EASTERN AUSTRALIA	U
ND986	2	26.6	3.79	EASTERN AUSTRALIA	U
ND986	3	NA	NA	EASTERN AUSTRALIA	U
ND986	4	NA	NA	EASTERN AUSTRALIA	U
ND986	5	NA	NA	EASTERN AUSTRALIA	U
ND986	6	NA	NA	EASTERN AUSTRALIA	U
ND986	7	NA	NA	EASTERN AUSTRALIA	U
ND986	8	NA	NA	EASTERN AUSTRALIA	U
ND986	9	NA	NA	EASTERN AUSTRALIA	U
ND986	10	NA	NA	EASTERN AUSTRALIA	U
ND986	11	NA	NA	EASTERN AUSTRALIA	U
ND986	12	NA	NA	EASTERN AUSTRALIA	U
ND986	13	NA	NA	EASTERN AUSTRALIA	U
ND986	14	NA	NA	EASTERN AUSTRALIA	U
ND986	15	NA	NA	EASTERN AUSTRALIA	U
ND986	16	NA	NA	EASTERN AUSTRALIA	U
ND986	17	NA	NA	EASTERN AUSTRALIA	U
ND986	18	NA	NA	EASTERN AUSTRALIA	U
ND986	19	NA	NA	EASTERN AUSTRALIA	U
ND986	20	NA	NA	EASTERN AUSTRALIA	U
ND986	21	NA	NA	EASTERN AUSTRALIA	U
ND986	22	NA	NA	EASTERN AUSTRALIA	U
ND986	23	NA	NA	EASTERN AUSTRALIA	U
ND986	24	NA	NA	EASTERN AUSTRALIA	U
ND986	25	NA	NA	EASTERN AUSTRALIA	U
ND986	26	NA	NA	EASTERN AUSTRALIA	U
ND986	27	NA	NA	EASTERN AUSTRALIA	U
ND986	28	NA	NA	EASTERN AUSTRALIA	U
ND986	29	NA	NA	EASTERN AUSTRALIA	U
ND986	30	NA	NA	EASTERN AUSTRALIA	U
ND986	31	NA	NA	EASTERN AUSTRALIA	U
ND986	32	NA	NA	EASTERN AUSTRALIA	U
ND986	33	NA	NA	EASTERN AUSTRALIA	U
ND986	34	NA	NA	EASTERN AUSTRALIA	U
ND986	35	NA	NA	EASTERN AUSTRALIA	U
ND986	36	NA	NA	EASTERN AUSTRALIA	U
ND986	37	NA	NA	EASTERN AUSTRALIA	U
ND986	38	NA	NA	EASTERN AUSTRALIA	U
ND986	39	NA	NA	EASTERN AUSTRALIA	U
ND986	40	NA	NA	EASTERN AUSTRALIA	U
ND986	41	NA	NA	EASTERN AUSTRALIA	U
ND986	42	NA	NA	EASTERN AUSTRALIA	U
ND986	43	NA	NA	EASTERN AUSTRALIA	U
ND986	44	NA	NA	EASTERN AUSTRALIA	U
ND986	45	NA	NA	EASTERN AUSTRALIA	U
ND986	46	NA	NA	EASTERN AUSTRALIA	U
ND986	47	NA	NA	EASTERN AUSTRALIA	U
ND986	48	NA	NA	EASTERN AUSTRALIA	U
cND40	0	NA	NA	Gulf of Carpentaria	U
cND40	1	NA	NA	Gulf of Carpentaria	U
cND40	2	19.3	NA	Gulf of Carpentaria	U
cND40	3	28.8	9.46	Gulf of Carpentaria	U
cND40	4	NA	NA	Gulf of Carpentaria	U
cND40	5	NA	NA	Gulf of Carpentaria	U
cND40	6	NA	NA	Gulf of Carpentaria	U
cND40	7	NA	NA	Gulf of Carpentaria	U
cND40	8	NA	NA	Gulf of Carpentaria	U
cND40	9	NA	NA	Gulf of Carpentaria	U
cND40	10	NA	NA	Gulf of Carpentaria	U
cND40	11	NA	NA	Gulf of Carpentaria	U
cND40	12	NA	NA	Gulf of Carpentaria	U
cND40	13	NA	NA	Gulf of Carpentaria	U
cND40	14	NA	NA	Gulf of Carpentaria	U
cND40	15	NA	NA	Gulf of Carpentaria	U
cND40	16	NA	NA	Gulf of Carpentaria	U
cND40	17	NA	NA	Gulf of Carpentaria	U
cND40	18	NA	NA	Gulf of Carpentaria	U
cND40	19	NA	NA	Gulf of Carpentaria	U
cND40	20	NA	NA	Gulf of Carpentaria	U
cND40	21	NA	NA	Gulf of Carpentaria	U
cND40	22	NA	NA	Gulf of Carpentaria	U
cND40	23	NA	NA	Gulf of Carpentaria	U
cND40	24	NA	NA	Gulf of Carpentaria	U
cND40	25	NA	NA	Gulf of Carpentaria	U
cND40	26	NA	NA	Gulf of Carpentaria	U
cND40	27	NA	NA	Gulf of Carpentaria	U
cND40	28	NA	NA	Gulf of Carpentaria	U
cND40	29	NA	NA	Gulf of Carpentaria	U
cND40	30	NA	NA	Gulf of Carpentaria	U
cND40	31	NA	NA	Gulf of Carpentaria	U
cND40	32	NA	NA	Gulf of Carpentaria	U
cND40	33	NA	NA	Gulf of Carpentaria	U
cND40	34	NA	NA	Gulf of Carpentaria	U
cND40	35	NA	NA	Gulf of Carpentaria	U
cND40	36	NA	NA	Gulf of Carpentaria	U
cND40	37	NA	NA	Gulf of Carpentaria	U
cND40	38	NA	NA	Gulf of Carpentaria	U
cND40	39	NA	NA	Gulf of Carpentaria	U
cND40	40	NA	NA	Gulf of Carpentaria	U
cND40	41	NA	NA	Gulf of Carpentaria	U
cND40	42	NA	NA	Gulf of Carpentaria	U
cND40	43	NA	NA	Gulf of Carpentaria	U
cND40	44	NA	NA	Gulf of Carpentaria	U
cND40	45	NA	NA	Gulf of Carpentaria	U
cND40	46	NA	NA	Gulf of Carpentaria	U
cND40	47	NA	NA	Gulf of Carpentaria	U
cND40	48	NA	NA	Gulf of Carpentaria	U
ND27	0	NA	NA	WESTERN AUSTRALIA	U
ND27	1	22	16.03	WESTERN AUSTRALIA	U
ND27	2	27.1	5.02	WESTERN AUSTRALIA	U
ND27	3	31.2	4.16	WESTERN AUSTRALIA	U
ND27	4	NA	NA	WESTERN AUSTRALIA	U
ND27	5	NA	NA	WESTERN AUSTRALIA	U
ND27	6	NA	NA	WESTERN AUSTRALIA	U
ND27	7	NA	NA	WESTERN AUSTRALIA	U
ND27	8	NA	NA	WESTERN AUSTRALIA	U
ND27	9	NA	NA	WESTERN AUSTRALIA	U
ND27	10	NA	NA	WESTERN AUSTRALIA	U
ND27	11	NA	NA	WESTERN AUSTRALIA	U
ND27	12	NA	NA	WESTERN AUSTRALIA	U
ND27	13	NA	NA	WESTERN AUSTRALIA	U
ND27	14	NA	NA	WESTERN AUSTRALIA	U
ND27	15	NA	NA	WESTERN AUSTRALIA	U
ND27	16	NA	NA	WESTERN AUSTRALIA	U
ND27	17	NA	NA	WESTERN AUSTRALIA	U
ND27	18	NA	NA	WESTERN AUSTRALIA	U
ND27	19	NA	NA	WESTERN AUSTRALIA	U
ND27	20	NA	NA	WESTERN AUSTRALIA	U
ND27	21	NA	NA	WESTERN AUSTRALIA	U
ND27	22	NA	NA	WESTERN AUSTRALIA	U
ND27	23	NA	NA	WESTERN AUSTRALIA	U
ND27	24	NA	NA	WESTERN AUSTRALIA	U
ND27	25	NA	NA	WESTERN AUSTRALIA	U
ND27	26	NA	NA	WESTERN AUSTRALIA	U
ND27	27	NA	NA	WESTERN AUSTRALIA	U
ND27	28	NA	NA	WESTERN AUSTRALIA	U
ND27	29	NA	NA	WESTERN AUSTRALIA	U
ND27	30	NA	NA	WESTERN AUSTRALIA	U
ND27	31	NA	NA	WESTERN AUSTRALIA	U
ND27	32	NA	NA	WESTERN AUSTRALIA	U
ND27	33	NA	NA	WESTERN AUSTRALIA	U
ND27	34	NA	NA	WESTERN AUSTRALIA	U
ND27	35	NA	NA	WESTERN AUSTRALIA	U
ND27	36	NA	NA	WESTERN AUSTRALIA	U
ND27	37	NA	NA	WESTERN AUSTRALIA	U
ND27	38	NA	NA	WESTERN AUSTRALIA	U
ND27	39	NA	NA	WESTERN AUSTRALIA	U
ND27	40	NA	NA	WESTERN AUSTRALIA	U
ND27	41	NA	NA	WESTERN AUSTRALIA	U
ND27	42	NA	NA	WESTERN AUSTRALIA	U
ND27	43	NA	NA	WESTERN AUSTRALIA	U
ND27	44	NA	NA	WESTERN AUSTRALIA	U
ND27	45	NA	NA	WESTERN AUSTRALIA	U
ND27	46	NA	NA	WESTERN AUSTRALIA	U
ND27	47	NA	NA	WESTERN AUSTRALIA	U
ND27	48	NA	NA	WESTERN AUSTRALIA	U
cND43	0	NA	NA	Gulf of Carpentaria	U
cND43	1	25.6	19.55	Gulf of Carpentaria	U
cND43	2	34.3	8.74	Gulf of Carpentaria	U
cND43	3	NA	NA	Gulf of Carpentaria	U
cND43	4	NA	NA	Gulf of Carpentaria	U
cND43	5	NA	NA	Gulf of Carpentaria	U
cND43	6	NA	NA	Gulf of Carpentaria	U
cND43	7	NA	NA	Gulf of Carpentaria	U
cND43	8	NA	NA	Gulf of Carpentaria	U
cND43	9	NA	NA	Gulf of Carpentaria	U
cND43	10	NA	NA	Gulf of Carpentaria	U
cND43	11	NA	NA	Gulf of Carpentaria	U
cND43	12	NA	NA	Gulf of Carpentaria	U
cND43	13	NA	NA	Gulf of Carpentaria	U
cND43	14	NA	NA	Gulf of Carpentaria	U
cND43	15	NA	NA	Gulf of Carpentaria	U
cND43	16	NA	NA	Gulf of Carpentaria	U
cND43	17	NA	NA	Gulf of Carpentaria	U
cND43	18	NA	NA	Gulf of Carpentaria	U
cND43	19	NA	NA	Gulf of Carpentaria	U
cND43	20	NA	NA	Gulf of Carpentaria	U
cND43	21	NA	NA	Gulf of Carpentaria	U
cND43	22	NA	NA	Gulf of Carpentaria	U
cND43	23	NA	NA	Gulf of Carpentaria	U
cND43	24	NA	NA	Gulf of Carpentaria	U
cND43	25	NA	NA	Gulf of Carpentaria	U
cND43	26	NA	NA	Gulf of Carpentaria	U
cND43	27	NA	NA	Gulf of Carpentaria	U
cND43	28	NA	NA	Gulf of Carpentaria	U
cND43	29	NA	NA	Gulf of Carpentaria	U
cND43	30	NA	NA	Gulf of Carpentaria	U
cND43	31	NA	NA	Gulf of Carpentaria	U
cND43	32	NA	NA	Gulf of Carpentaria	U
cND43	33	NA	NA	Gulf of Carpentaria	U
cND43	34	NA	NA	Gulf of Carpentaria	U
cND43	35	NA	NA	Gulf of Carpentaria	U
cND43	36	NA	NA	Gulf of Carpentaria	U
cND43	37	NA	NA	Gulf of Carpentaria	U
cND43	38	NA	NA	Gulf of Carpentaria	U
[truncated: 1,627 more rows]
